# Supplementary material for: RNPS1 stabilizes NAT10 protein to facilitate translation in cancer via tRNA ac4C modification
Source: Int J Oral Sci. 2024 Jan 22;16:6. doi: 10.1038/s41368-023-00276-7 (PMC10800354; doi:10.1038/s41368-023-00276-7)
Supplement: Supplementary file 6 — Table S1. related to Figure 1 [file 41368_2023_276_MOESM6_ESM.xlsx]

## Sheet: Sheet1
Table S1. related to Figure 1
shControl										IgG										shNAT10											Group shControl after exclusion of Group IgG and Group shNAT10
Accession	Gene Name	Description	Mass	Score	Matches	Sequences	emPAI	Coverage		Accession	Gene Name	Description	Mass	Score	Matches	Sequences	emPAI	Coverage		Accession	Gene Name	Description	Mass	Score	Matches	Sequences	emPAI	Coverage			Accession
sp|P35580|MYH10_HUMAN	MYH10	Myosin-10 OS=Homo sapiens OX=9606 GN=MYH10 PE=1 SV=3	229827	3390	173(114)	88(65)	2.26	44%	P35580_uniprot	sp|P35580|MYH10_HUMAN	MYH10	Myosin-10 OS=Homo sapiens OX=9606 GN=MYH10 PE=1 SV=3	229827	7837	324(222)	98(90)	6.18	50%	P35580_uniprot	sp|P35580|MYH10_HUMAN	MYH10	Myosin-10 OS=Homo sapiens OX=9606 GN=MYH10 PE=1 SV=3	229827	2179	124(69)	70(49)	1.39	37%	P35580_uniprot		tr|A0A384NYT8|A0A384NYT8_HUMAN
tr|Q1KLZ0|Q1KLZ0_HUMAN	PS1TP5BP1	HCG15971, isoform CRA_a OS=Homo sapiens OX=9606 GN=PS1TP5BP1 PE=2 SV=1	42052	1014	44(35)	10(9)	2.35	39%	Q1KLZ0_uniprot	sp|Q13813|SPTN1_HUMAN	SPTAN1	Spectrin alpha chain, non-erythrocytic 1 OS=Homo sapiens OX=9606 GN=SPTAN1 PE=1 SV=3	285163	4224	199(137)	103(85)	2.74	48%	Q13813_uniprot	tr|Q1KLZ0|Q1KLZ0_HUMAN	PS1TP5BP1	HCG15971, isoform CRA_a OS=Homo sapiens OX=9606 GN=PS1TP5BP1 PE=2 SV=1	42052	888	49(31)	10(9)	2.35	39%	Q1KLZ0_uniprot		tr|D3DU92|D3DU92_HUMAN
sp|Q9H0A0|NAT10_HUMAN	NAT10	RNA cytidine acetyltransferase OS=Homo sapiens OX=9606 GN=NAT10 PE=1 SV=2	116569	596	41(23)	25(17)	0.79	28%	Q9H0A0_uniprot	tr|Q1KLZ0|Q1KLZ0_HUMAN	PS1TP5BP1	HCG15971, isoform CRA_a OS=Homo sapiens OX=9606 GN=PS1TP5BP1 PE=2 SV=1	42052	2927	163(108)	18(15)	11.13	61%	Q1KLZ0_uniprot	tr|A0A0S2Z428|A0A0S2Z428_HUMAN	KRT6A	HCG2039812, isoform CRA_b (Fragment) OS=Homo sapiens OX=9606 GN=KRT6A PE=2 SV=1	60293	513	35(21)	21(15)	1.34	37%	A0A0S2Z428_uniprot		tr|A0A248RGE3|A0A248RGE3_HUMAN
tr|Q05CW7|Q05CW7_HUMAN	NAT10	NAT10 protein (Fragment) OS=Homo sapiens OX=9606 GN=NAT10 PE=2 SV=1	63029	383	24(14)	13(11)	1.04	27%	Q05CW7_uniprot	tr|B2ZZ89|B2ZZ89_HUMAN	SPTBN1	Spectrin beta chain OS=Homo sapiens OX=9606 GN=SPTBN1 PE=2 SV=1	275237	2482	154(88)	96(74)	1.53	50%	B2ZZ89_uniprot	tr|B4DKV4|B4DKV4_HUMAN		cDNA FLJ60647, highly similar to Keratin, type II cytoskeletal 6B OS=Homo sapiens OX=9606 PE=2 SV=1	55983	409	30(16)	17(11)	1.10	32%	B4DKV4_uniprot		tr|A0A0A0MS51|A0A0A0MS51_HUMAN
tr|A0A2R8YFE2|A0A2R8YFE2_HUMAN	ACTB	Actin, cytoplasmic 1 (Fragment) OS=Homo sapiens OX=9606 GN=ACTB PE=1 SV=1	8839	355	11(11)	3(3)	6.33	50%	A0A2R8YFE2_uniprot	sp|P78527|PRKDC_HUMAN	PRKDC	DNA-dependent protein kinase catalytic subunit OS=Homo sapiens OX=9606 GN=PRKDC PE=1 SV=3	473749	2070	128(65)	92(58)	0.62	26%	P78527_uniprot	tr|A0A2R8YFE2|A0A2R8YFE2_HUMAN	ACTB	Actin, cytoplasmic 1 (Fragment) OS=Homo sapiens OX=9606 GN=ACTB PE=1 SV=1	8839	401	14(10)	3(3)	9.21	50%	A0A2R8YFE2_uniprot		tr|A8K134|A8K134_HUMAN
tr|A0A075B6Z2|A0A075B6Z2_HUMAN	TRAJ56	T cell receptor alpha joining 56 (Fragment) OS=Homo sapiens OX=9606 GN=TRAJ56 PE=4 SV=1	2220	309	100(47)	2(1)	1.81	100%	A0A075B6Z2_uniprot	tr|A0A2R8YEA7|A0A2R8YEA7_HUMAN	ACTB	Actin, cytoplasmic 1 (Fragment) OS=Homo sapiens OX=9606 GN=ACTB PE=1 SV=1	17631	1371	66(44)	6(6)	10.61	70%	A0A2R8YEA7_uniprot	tr|A0A075B6Z2|A0A075B6Z2_HUMAN	TRAJ56	T cell receptor alpha joining 56 (Fragment) OS=Homo sapiens OX=9606 GN=TRAJ56 PE=4 SV=1	2220	327	106(48)	1(1)	1.81	38%	A0A075B6Z2_uniprot		tr|A1A508|A1A508_HUMAN
sp|P0CG38|POTEI_HUMAN	POTEI	POTE ankyrin domain family member I OS=Homo sapiens OX=9606 GN=POTEI PE=3 SV=1	122858	272	16(10)	5(2)	0.14	4%	P0CG38_uniprot	sp|Q14204|DYHC1_HUMAN	DYNC1H1	Cytoplasmic dynein 1 heavy chain 1 OS=Homo sapiens OX=9606 GN=DYNC1H1 PE=1 SV=5	534809	1236	94(51)	79(47)	0.40	21%	Q14204_uniprot	sp|Q9H0A0|NAT10_HUMAN	NAT10	RNA cytidine acetyltransferase OS=Homo sapiens OX=9606 GN=NAT10 PE=1 SV=2	116569	324	27(12)	18(10)	0.39	21%	Q9H0A0_uniprot		tr|Q6MZU6|Q6MZU6_HUMAN
tr|V9HVZ4|V9HVZ4_HUMAN	HEL-S-162eP	Glyceraldehyde-3-phosphate dehydrogenase OS=Homo sapiens OX=9606 GN=HEL-S-162eP PE=2 SV=1	36201	228	12(6)	10(5)	0.55	36%	V9HVZ4_uniprot	sp|Q09666|AHNK_HUMAN	AHNAK	Neuroblast differentiation-associated protein AHNAK OS=Homo sapiens OX=9606 GN=AHNAK PE=1 SV=2	629213	1145	117(55)	94(49)	0.36	22%	Q09666_uniprot	tr|B4DL32|B4DL32_HUMAN		cDNA FLJ59922, highly similar to Keratin, type II cytoskeletal 5 OS=Homo sapiens OX=9606 PE=2 SV=1	27409	304	21(10)	10(6)	1.81	40%	B4DL32_uniprot		tr|A0A024RCN6|A0A024RCN6_HUMAN
sp|P78527|PRKDC_HUMAN	PRKDC	DNA-dependent protein kinase catalytic subunit OS=Homo sapiens OX=9606 GN=PRKDC PE=1 SV=3	473749	206	41(7)	39(7)	0.09	11%	P78527_uniprot	sp|Q562R1|ACTBL_HUMAN	ACTBL2	Beta-actin-like protein 2 OS=Homo sapiens OX=9606 GN=ACTBL2 PE=1 SV=2	42318	996	66(30)	6(3)	0.69	16%	Q562R1_uniprot	sp|P0CG38|POTEI_HUMAN	POTEI	POTE ankyrin domain family member I OS=Homo sapiens OX=9606 GN=POTEI PE=3 SV=1	122858	302	16(10)	5(3)	0.17	4%	P0CG38_uniprot		sp|O15021|MAST4_HUMAN
tr|A0A087WVQ6|A0A087WVQ6_HUMAN	CLTC	Clathrin heavy chain OS=Homo sapiens OX=9606 GN=CLTC PE=1 SV=1	193703	190	17(8)	14(7)	0.22	11%	A0A087WVQ6_uniprot	tr|A0A087WVQ6|A0A087WVQ6_HUMAN	CLTC	Clathrin heavy chain OS=Homo sapiens OX=9606 GN=CLTC PE=1 SV=1	193703	939	39(27)	31(23)	0.60	24%	A0A087WVQ6_uniprot	sp|Q15149|PLEC_HUMAN	PLEC	Plectin OS=Homo sapiens OX=9606 GN=PLEC PE=1 SV=3	533462	290	39(11)	38(11)	0.10	10%	Q15149_uniprot		tr|A0A2X0SFJ0|A0A2X0SFJ0_HUMAN
tr|B3KPS3|B3KPS3_HUMAN		Tubulin alpha chain OS=Homo sapiens OX=9606 PE=2 SV=1	46725	183	10(4)	9(4)	0.51	30%	B3KPS3_uniprot	tr|A0A2R8YFE2|A0A2R8YFE2_HUMAN	ACTB	Actin, cytoplasmic 1 (Fragment) OS=Homo sapiens OX=9606 GN=ACTB PE=1 SV=1	8839	745	51(25)	8(3)	9.21	65%	A0A2R8YFE2_uniprot	tr|B4E2J5|B4E2J5_HUMAN		cDNA FLJ53570, highly similar to Keratin, type I cytoskeletal 16 OS=Homo sapiens OX=9606 PE=2 SV=1	21684	245	12(7)	6(4)	0.78	35%	B4E2J5_uniprot		sp|P49454|CENPF_HUMAN
tr|Q6IPN6|Q6IPN6_HUMAN	EEF1A1	Elongation factor 1-alpha OS=Homo sapiens OX=9606 GN=EEF1A1 PE=2 SV=1	50433	180	9(7)	6(6)	0.46	17%	Q6IPN6_uniprot	tr|A0A024RC65|A0A024RC65_HUMAN	hCG_1991735	HCG1991735, isoform CRA_a OS=Homo sapiens OX=9606 GN=hCG_1991735 PE=4 SV=1	189761	644	43(27)	36(25)	0.56	27%	A0A024RC65_uniprot	sp|Q09666|AHNK_HUMAN	AHNAK	Neuroblast differentiation-associated protein AHNAK OS=Homo sapiens OX=9606 GN=AHNAK PE=1 SV=2	629213	201	64(10)	53(9)	0.06	12%	Q09666_uniprot		tr|A0A2R8Y516|A0A2R8Y516_HUMAN
tr|A0A0S2Z428|A0A0S2Z428_HUMAN	KRT6A	HCG2039812, isoform CRA_b (Fragment) OS=Homo sapiens OX=9606 GN=KRT6A PE=2 SV=1	60293	170	19(9)	14(8)	0.61	25%	A0A0S2Z428_uniprot	sp|Q15149|PLEC_HUMAN	PLEC	Plectin OS=Homo sapiens OX=9606 GN=PLEC PE=1 SV=3	533462	583	57(25)	55(24)	0.19	13%	Q15149_uniprot	tr|Q6IPN6|Q6IPN6_HUMAN	EEF1A1	Elongation factor 1-alpha OS=Homo sapiens OX=9606 GN=EEF1A1 PE=2 SV=1	50433	177	9(7)	6(5)	0.37	17%	Q6IPN6_uniprot		tr|H0YAQ3|H0YAQ3_HUMAN
tr|B4DKV4|B4DKV4_HUMAN		cDNA FLJ60647, highly similar to Keratin, type II cytoskeletal 6B OS=Homo sapiens OX=9606 PE=2 SV=1	55983	140	18(6)	12(5)	0.49	24%	B4DKV4_uniprot	sp|P49327|FAS_HUMAN	FASN	Fatty acid synthase OS=Homo sapiens OX=9606 GN=FASN PE=1 SV=3	275877	571	40(22)	33(18)	0.33	18%	P49327_uniprot	sp|P78527|PRKDC_HUMAN	PRKDC	DNA-dependent protein kinase catalytic subunit OS=Homo sapiens OX=9606 GN=PRKDC PE=1 SV=3	473749	173	26(8)	25(8)	0.06	7%	P78527_uniprot		tr|A0A024R4S2|A0A024R4S2_HUMAN
sp|P49327|FAS_HUMAN	FASN	Fatty acid synthase OS=Homo sapiens OX=9606 GN=FASN PE=1 SV=3	275877	115	23(6)	21(6)	0.09	11%	P49327_uniprot	tr|A0A0S2Z428|A0A0S2Z428_HUMAN	KRT6A	HCG2039812, isoform CRA_b (Fragment) OS=Homo sapiens OX=9606 GN=KRT6A PE=2 SV=1	60293	558	37(22)	21(17)	1.60	37%	A0A0S2Z428_uniprot	tr|Q05CW7|Q05CW7_HUMAN	NAT10	NAT10 protein (Fragment) OS=Homo sapiens OX=9606 GN=NAT10 PE=2 SV=1	63029	166	14(6)	9(5)	0.36	19%	Q05CW7_uniprot		tr|E3Q1J2|E3Q1J2_HUMAN
tr|B4E2J5|B4E2J5_HUMAN		cDNA FLJ53570, highly similar to Keratin, type I cytoskeletal 16 OS=Homo sapiens OX=9606 PE=2 SV=1	21684	115	6(3)	5(3)	1.06	29%	B4E2J5_uniprot	sp|Q7Z406|MYH14_HUMAN	MYH14	Myosin-14 OS=Homo sapiens OX=9606 GN=MYH14 PE=1 SV=2	228701	556	43(25)	19(13)	0.24	10%	Q7Z406_uniprot	tr|V9HVZ4|V9HVZ4_HUMAN	HEL-S-162eP	Glyceraldehyde-3-phosphate dehydrogenase OS=Homo sapiens OX=9606 GN=HEL-S-162eP PE=2 SV=1	36201	156	8(7)	6(5)	0.69	27%	V9HVZ4_uniprot		tr|A0A0S2Z4P6|A0A0S2Z4P6_HUMAN
tr|A0A024R5Z7|A0A024R5Z7_HUMAN	ANXA2	Annexin OS=Homo sapiens OX=9606 GN=ANXA2 PE=2 SV=1	38808	102	5(3)	5(3)	0.39	20%	A0A024R5Z7_uniprot	tr|A0A075B6Z2|A0A075B6Z2_HUMAN	TRAJ56	T cell receptor alpha joining 56 (Fragment) OS=Homo sapiens OX=9606 GN=TRAJ56 PE=4 SV=1	2220	516	90(73)	1(1)	1.81	38%	A0A075B6Z2_uniprot	tr|A0A087WUZ3|A0A087WUZ3_HUMAN	SPTBN1	Spectrin beta chain OS=Homo sapiens OX=9606 GN=SPTBN1 PE=1 SV=1	275457	155	19(6)	19(6)	0.10	9%	A0A087WUZ3_uniprot		sp|O94804|STK10_HUMAN
sp|P81605|DCD_HUMAN	DCD	Dermcidin OS=Homo sapiens OX=9606 GN=DCD PE=1 SV=2	11391	93	2(2)	1(1)	0.30	10%	P81605_uniprot	tr|B4DKV4|B4DKV4_HUMAN		cDNA FLJ60647, highly similar to Keratin, type II cytoskeletal 6B OS=Homo sapiens OX=9606 PE=2 SV=1	55983	506	33(20)	18(15)	1.50	33%	B4DKV4_uniprot	tr|Q14666|Q14666_HUMAN		Radiated keratinocyte mRNA 266 (keratin-related protein) (Fragment) OS=Homo sapiens OX=9606 PE=2 SV=1	30933	145	10(4)	7(3)	0.50	22%	Q14666_uniprot		tr|A0A0S2Z3S6|A0A0S2Z3S6_HUMAN
tr|B4DL32|B4DL32_HUMAN		cDNA FLJ59922, highly similar to Keratin, type II cytoskeletal 5 OS=Homo sapiens OX=9606 PE=2 SV=1	27409	87	7(2)	6(2)	0.41	28%	B4DL32_uniprot	tr|A0A1W2PNV4|A0A1W2PNV4_HUMAN		Uncharacterized protein OS=Homo sapiens OX=9606 PE=4 SV=1	77022	476	34(17)	15(12)	0.79	29%	A0A1W2PNV4_uniprot	tr|B4DE59|B4DE59_HUMAN		cDNA FLJ60424, highly similar to Junction plakoglobin OS=Homo sapiens OX=9606 PE=2 SV=1	62862	121	13(4)	8(3)	0.17	15%	B4DE59_uniprot
tr|A0A384NYT8|A0A384NYT8_HUMAN		Tubulin beta chain (Fragment) OS=Homo sapiens OX=9606 PE=2 SV=1	49893	83	8(3)	7(3)	0.29	19%	A0A384NYT8_uniprot	tr|Q5TZZ9|Q5TZZ9_HUMAN	ANXA1	Annexin OS=Homo sapiens OX=9606 GN=ANXA1 PE=2 SV=1	38918	435	12(11)	9(8)	0.92	38%	Q5TZZ9_uniprot	tr|A0A087WVQ6|A0A087WVQ6_HUMAN	CLTC	Clathrin heavy chain OS=Homo sapiens OX=9606 GN=CLTC PE=1 SV=1	193703	117	14(3)	12(3)	0.14	10%	A0A087WVQ6_uniprot
tr|Q14666|Q14666_HUMAN		Radiated keratinocyte mRNA 266 (keratin-related protein) (Fragment) OS=Homo sapiens OX=9606 PE=2 SV=1	30933	82	5(3)	3(3)	0.36	7%	Q14666_uniprot	tr|Q6IPN6|Q6IPN6_HUMAN	EEF1A1	Elongation factor 1-alpha OS=Homo sapiens OX=9606 GN=EEF1A1 PE=2 SV=1	50433	382	23(16)	8(7)	0.88	25%	Q6IPN6_uniprot	tr|A0A024R889|A0A024R889_HUMAN	SPTAN1	Spectrin, alpha, non-erythrocytic 1 (Alpha-fodrin), isoform CRA_g OS=Homo sapiens OX=9606 GN=SPTAN1 PE=4 SV=1	282874	106	20(3)	20(3)	0.05	9%	A0A024R889_uniprot
tr|A0A087WUZ3|A0A087WUZ3_HUMAN	SPTBN1	Spectrin beta chain OS=Homo sapiens OX=9606 GN=SPTBN1 PE=1 SV=1	275457	80	14(3)	12(3)	0.06	6%	A0A087WUZ3_uniprot	tr|B4DL32|B4DL32_HUMAN		cDNA FLJ59922, highly similar to Keratin, type II cytoskeletal 5 OS=Homo sapiens OX=9606 PE=2 SV=1	27409	345	16(12)	10(8)	2.15	39%	B4DL32_uniprot	sp|Q02413|DSG1_HUMAN	DSG1	Desmoglein-1 OS=Homo sapiens OX=9606 GN=DSG1 PE=1 SV=2	114702	105	6(3)	5(3)	0.09	7%	Q02413_uniprot
tr|Q6NVC0|Q6NVC0_HUMAN	SLC25A5	SLC25A5 protein (Fragment) OS=Homo sapiens OX=9606 GN=SLC25A5 PE=2 SV=1	35499	77	10(4)	5(4)	0.56	17%	Q6NVC0_uniprot	tr|V9HVZ4|V9HVZ4_HUMAN	HEL-S-162eP	Glyceraldehyde-3-phosphate dehydrogenase OS=Homo sapiens OX=9606 GN=HEL-S-162eP PE=2 SV=1	36201	335	15(8)	11(7)	0.85	47%	V9HVZ4_uniprot	tr|A0A024R5Z7|A0A024R5Z7_HUMAN	ANXA2	Annexin OS=Homo sapiens OX=9606 GN=ANXA2 PE=2 SV=1	38808	85	7(2)	6(2)	0.18	23%	A0A024R5Z7_uniprot
tr|H7C0A3|H7C0A3_HUMAN	ARPC4-TTLL3	ARPC4-TTLL3 readthrough (Fragment) OS=Homo sapiens OX=9606 GN=ARPC4-TTLL3 PE=4 SV=1	19558	72	6(2)	3(1)	0.17	17%	H7C0A3_uniprot	sp|P61160|ARP2_HUMAN	ACTR2	Actin-related protein 2 OS=Homo sapiens OX=9606 GN=ACTR2 PE=1 SV=1	45017	327	18(11)	12(9)	1.03	31%	P61160_uniprot	sp|Q5D862|FILA2_HUMAN	FLG2	Filaggrin-2 OS=Homo sapiens OX=9606 GN=FLG2 PE=1 SV=1	249296	80	1(1)	1(1)	0.01	0%	Q5D862_uniprot
sp|Q15149|PLEC_HUMAN	PLEC	Plectin OS=Homo sapiens OX=9606 GN=PLEC PE=1 SV=3	533462	70	15(2)	15(2)	0.02	3%	Q15149_uniprot	tr|B3KPS3|B3KPS3_HUMAN		Tubulin alpha chain OS=Homo sapiens OX=9606 PE=2 SV=1	46725	290	15(7)	10(7)	0.85	32%	B3KPS3_uniprot	sp|Q14204|DYHC1_HUMAN	DYNC1H1	Cytoplasmic dynein 1 heavy chain 1 OS=Homo sapiens OX=9606 GN=DYNC1H1 PE=1 SV=5	534809	79	25(4)	23(4)	0.03	6%	Q14204_uniprot
tr|D3DU92|D3DU92_HUMAN	RNPS1	RNA binding protein S1 OS=Homo sapiens OX=9606 GN=RNPS1 PE=1 SV=1	34188	68	3(2)	3(2)	0.20	11%	D3DU92_uniprot	tr|B4E2J5|B4E2J5_HUMAN		cDNA FLJ53570, highly similar to Keratin, type I cytoskeletal 16 OS=Homo sapiens OX=9606 PE=2 SV=1	21684	269	13(9)	4(4)	0.78	26%	B4E2J5_uniprot	tr|Q147W7|Q147W7_HUMAN	KRT1B	KRT1B protein OS=Homo sapiens OX=9606 GN=KRT1B PE=2 SV=1	37557	79	3(3)	3(3)	0.29	9%	Q147W7_uniprot
sp|Q14204|DYHC1_HUMAN	DYNC1H1	Cytoplasmic dynein 1 heavy chain 1 OS=Homo sapiens OX=9606 GN=DYNC1H1 PE=1 SV=5	534809	66	25(3)	23(3)	0.02	6%	Q14204_uniprot	tr|Q8IWP6|Q8IWP6_HUMAN		Tubulin beta chain OS=Homo sapiens OX=9606 PE=2 SV=1	50177	253	15(9)	9(9)	0.77	25%	Q8IWP6_uniprot	tr|A0A024R694|A0A024R694_HUMAN	ACTN1	Actinin, alpha 1, isoform CRA_a OS=Homo sapiens OX=9606 GN=ACTN1 PE=2 SV=1	103563	77	4(2)	4(2)	0.10	5%	A0A024R694_uniprot
tr|G3V1A4|G3V1A4_HUMAN	CFL1	Cofilin 1 (Non-muscle), isoform CRA_a OS=Homo sapiens OX=9606 GN=CFL1 PE=1 SV=1	17029	59	4(1)	3(1)	0.20	26%	G3V1A4_uniprot	tr|A0A384MEG1|A0A384MEG1_HUMAN		Fascin OS=Homo sapiens OX=9606 PE=2 SV=1	55123	232	13(8)	9(6)	0.59	22%	A0A384MEG1_uniprot	tr|B3KPS3|B3KPS3_HUMAN		Tubulin alpha chain OS=Homo sapiens OX=9606 PE=2 SV=1	46725	71	8(2)	7(2)	0.23	23%	B3KPS3_uniprot
tr|A0A024R6C9|A0A024R6C9_HUMAN	DLST	Dihydrolipoamide S-succinyltransferase (E2 component of 2-oxo-glutarate complex), isoform CRA_a OS=Homo sapiens OX=9606 GN=DLST PE=4 SV=1	49067	53	2(2)	1(1)	0.07	1%	A0A024R6C9_uniprot	tr|A0A087X0K9|A0A087X0K9_HUMAN	TJP1	Tight junction protein ZO-1 OS=Homo sapiens OX=9606 GN=TJP1 PE=1 SV=1	188076	225	29(10)	22(10)	0.21	17%	A0A087X0K9_uniprot	tr|H7C0A3|H7C0A3_HUMAN	ARPC4-TTLL3	ARPC4-TTLL3 readthrough (Fragment) OS=Homo sapiens OX=9606 GN=ARPC4-TTLL3 PE=4 SV=1	19558	64	4(3)	3(2)	0.37	17%	H7C0A3_uniprot
tr|A0A024RAI1|A0A024RAI1_HUMAN	ACTR3	ARP3 actin-related protein 3 homolog (Yeast), isoform CRA_a OS=Homo sapiens OX=9606 GN=ACTR3 PE=3 SV=1	47797	53	5(2)	5(2)	0.14	15%	A0A024RAI1_uniprot	tr|E1NZA1|E1NZA1_HUMAN	PRIC295	Peroxisome proliferator activated receptor interacting complex protein OS=Homo sapiens OX=9606 GN=PRIC295 PE=2 SV=1	294953	221	19(11)	19(11)	0.14	8%	E1NZA1_uniprot	tr|V9HW26|V9HW26_HUMAN	HEL-S-123m	ATP synthase subunit alpha OS=Homo sapiens OX=9606 GN=HEL-S-123m PE=2 SV=1	59828	59	3(1)	1(1)	0.05	2%	V9HW26_uniprot
tr|A0A024R5X7|A0A024R5X7_HUMAN	CLPX	ClpX caseinolytic peptidase X homolog (E. coli), isoform CRA_a OS=Homo sapiens OX=9606 GN=CLPX PE=4 SV=1	69922	52	3(1)	3(1)	0.05	5%	A0A024R5X7_uniprot	sp|P15924|DESP_HUMAN	DSP	Desmoplakin OS=Homo sapiens OX=9606 GN=DSP PE=1 SV=3	334021	206	22(7)	19(7)	0.09	7%	P15924_uniprot	sp|P05109|S10A8_HUMAN	S100A8	Protein S100-A8 OS=Homo sapiens OX=9606 GN=S100A8 PE=1 SV=1	10885	56	1(1)	1(1)	0.32	11%	P05109_uniprot
tr|V9HW26|V9HW26_HUMAN	HEL-S-123m	ATP synthase subunit alpha OS=Homo sapiens OX=9606 GN=HEL-S-123m PE=2 SV=1	59828	51	4(1)	2(1)	0.05	3%	V9HW26_uniprot	tr|F8WCF6|F8WCF6_HUMAN	ARPC4-TTLL3	Actin-related protein 2/3 complex subunit 4 OS=Homo sapiens OX=9606 GN=ARPC4-TTLL3 PE=3 SV=1	21159	204	9(8)	5(5)	1.09	33%	F8WCF6_uniprot	tr|Q6NVC0|Q6NVC0_HUMAN	SLC25A5	SLC25A5 protein (Fragment) OS=Homo sapiens OX=9606 GN=SLC25A5 PE=2 SV=1	35499	54	9(1)	6(1)	0.20	20%	Q6NVC0_uniprot
tr|A0A087WWT3|A0A087WWT3_HUMAN	ALB	Serum albumin OS=Homo sapiens OX=9606 GN=ALB PE=1 SV=1	46430	50	3(1)	1(1)	0.07	3%	A0A087WWT3_uniprot	tr|Q60FE5|Q60FE5_HUMAN	FLNA	Filamin-A OS=Homo sapiens OX=9606 GN=FLNA PE=1 SV=1	280790	193	25(8)	24(8)	0.12	12%	Q60FE5_uniprot	tr|A4D275|A4D275_HUMAN	ARPC1B	Actin-related protein 2/3 complex subunit OS=Homo sapiens OX=9606 GN=ARPC1B PE=2 SV=1	41722	53	2(1)	2(1)	0.08	7%	A4D275_uniprot
tr|Q7L4M3|Q7L4M3_HUMAN		KRT8 protein OS=Homo sapiens OX=9606 PE=2 SV=1	30802	50	3(2)	3(2)	0.23	12%	Q7L4M3_uniprot	tr|A0A024RAI1|A0A024RAI1_HUMAN	ACTR3	ARP3 actin-related protein 3 homolog (Yeast), isoform CRA_a OS=Homo sapiens OX=9606 GN=ACTR3 PE=3 SV=1	47797	185	18(7)	12(6)	0.49	32%	A0A024RAI1_uniprot	tr|B4DM63|B4DM63_HUMAN		Actin-related protein 2/3 complex subunit 3 OS=Homo sapiens OX=9606 PE=2 SV=1	19220	52	3(1)	3(1)	0.18	18%	B4DM63_uniprot
sp|P61160|ARP2_HUMAN	ACTR2	Actin-related protein 2 OS=Homo sapiens OX=9606 GN=ACTR2 PE=1 SV=1	45017	48	6(2)	6(2)	0.24	15%	P61160_uniprot	tr|A0A024R5Z7|A0A024R5Z7_HUMAN	ANXA2	Annexin OS=Homo sapiens OX=9606 GN=ANXA2 PE=2 SV=1	38808	183	14(7)	9(6)	0.63	32%	A0A024R5Z7_uniprot	sp|P49327|FAS_HUMAN	FASN	Fatty acid synthase OS=Homo sapiens OX=9606 GN=FASN PE=1 SV=3	275877	51	13(2)	13(2)	0.02	6%	P49327_uniprot
tr|A8K7F6|A8K7F6_HUMAN		cDNA FLJ78244, highly similar to Homo sapiens eukaryotic translation initiation factor 4A, isoform 1 (EIF4A1), mRNA OS=Homo sapiens OX=9606 PE=2 SV=1	46321	48	4(2)	4(2)	0.15	11%	A8K7F6_uniprot	tr|B7Z2X4|B7Z2X4_HUMAN		cDNA FLJ53327, highly similar to Gelsolin OS=Homo sapiens OX=9606 PE=2 SV=1	78026	180	9(7)	6(5)	0.28	9%	B7Z2X4_uniprot	sp|P61160|ARP2_HUMAN	ACTR2	Actin-related protein 2 OS=Homo sapiens OX=9606 GN=ACTR2 PE=1 SV=1	45017	51	7(2)	6(2)	0.24	19%	P61160_uniprot
sp|Q9HCJ5|ZSWM6_HUMAN	ZSWIM6	Zinc finger SWIM domain-containing protein 6 OS=Homo sapiens OX=9606 GN=ZSWIM6 PE=1 SV=2	135096	46	1(1)	1(1)	0.02	0%	Q9HCJ5_uniprot	tr|A0A024R1X8|A0A024R1X8_HUMAN	JUP	Junction plakoglobin, isoform CRA_a OS=Homo sapiens OX=9606 GN=JUP PE=4 SV=1	82416	178	4(3)	3(2)	0.12	6%	A0A024R1X8_uniprot	tr|A0A0K0K1L3|A0A0K0K1L3_HUMAN	HEL-S-307	Epididymis secretory protein Li 307 (Fragment) OS=Homo sapiens OX=9606 GN=HEL-S-307 PE=2 SV=1	41498	51	2(2)	2(2)	0.17	6%	A0A0K0K1L3_uniprot
sp|P05109|S10A8_HUMAN	S100A8	Protein S100-A8 OS=Homo sapiens OX=9606 GN=S100A8 PE=1 SV=1	10885	46	1(1)	1(1)	0.32	11%	P05109_uniprot	tr|Q14666|Q14666_HUMAN		Radiated keratinocyte mRNA 266 (keratin-related protein) (Fragment) OS=Homo sapiens OX=9606 PE=2 SV=1	30933	163	12(6)	8(5)	0.66	29%	Q14666_uniprot	tr|A0A024RBE8|A0A024RBE8_HUMAN	SLC25A3	Solute carrier family 25 (Mitochondrial carrier phosphate carrier), member 3, isoform CRA_a OS=Homo sapiens OX=9606 GN=SLC25A3 PE=2 SV=1	40389	50	2(1)	2(1)	0.17	7%	A0A024RBE8_uniprot
tr|A0A248RGE3|A0A248RGE3_HUMAN		40S ribosomal protein (Fragment) OS=Homo sapiens OX=9606 PE=2 SV=1	17049	45	1(1)	1(1)	0.20	11%	A0A248RGE3_uniprot	tr|Q6I9V5|Q6I9V5_HUMAN	SLC25A6	Epididymis secretory sperm binding protein OS=Homo sapiens OX=9606 GN=SLC25A6 PE=2 SV=1	33073	151	10(6)	6(5)	0.61	23%	Q6I9V5_uniprot	tr|A0A024RC65|A0A024RC65_HUMAN	hCG_1991735	HCG1991735, isoform CRA_a OS=Homo sapiens OX=9606 GN=hCG_1991735 PE=4 SV=1	189761	50	11(3)	11(3)	0.05	9%	A0A024RC65_uniprot
tr|A0A0B4J259|A0A0B4J259_HUMAN	LYZ	Lysozyme OS=Homo sapiens OX=9606 GN=LYZ PE=1 SV=1	15661	43	1(1)	1(1)	0.22	8%	A0A0B4J259_uniprot	tr|A0A024RD80|A0A024RD80_HUMAN	HSP90AB1	Heat shock protein 90kDa alpha (Cytosolic), class B member 1, isoform CRA_a OS=Homo sapiens OX=9606 GN=HSP90AB1 PE=3 SV=1	83554	142	9(5)	8(4)	0.21	13%	A0A024RD80_uniprot	sp|P81605|DCD_HUMAN	DCD	Dermcidin OS=Homo sapiens OX=9606 GN=DCD PE=1 SV=2	11391	49	2(2)	1(1)	0.30	10%	P81605_uniprot
tr|A0A024R5Z9|A0A024R5Z9_HUMAN	PKM2	Pyruvate kinase OS=Homo sapiens OX=9606 GN=PKM2 PE=3 SV=1	58538	42	7(1)	6(1)	0.18	13%	A0A024R5Z9_uniprot	sp|P22626|ROA2_HUMAN	HNRNPA2B1	Heterogeneous nuclear ribonucleoproteins A2/B1 OS=Homo sapiens OX=9606 GN=HNRNPA2B1 PE=1 SV=2	37464	135	7(3)	5(2)	0.18	19%	P22626_uniprot	tr|A0A0B4J259|A0A0B4J259_HUMAN	LYZ	Lysozyme OS=Homo sapiens OX=9606 GN=LYZ PE=1 SV=1	15661	49	1(1)	1(1)	0.22	8%	A0A0B4J259_uniprot
tr|A0A024RBE8|A0A024RBE8_HUMAN	SLC25A3	Solute carrier family 25 (Mitochondrial carrier phosphate carrier), member 3, isoform CRA_a OS=Homo sapiens OX=9606 GN=SLC25A3 PE=2 SV=1	40389	41	2(1)	2(1)	0.08	7%	A0A024RBE8_uniprot	tr|Q53R19|Q53R19_HUMAN	ARPC2	Arp2/3 complex 34 kDa subunit OS=Homo sapiens OX=9606 GN=ARPC2 PE=2 SV=1	34426	133	11(5)	9(5)	0.74	29%	Q53R19_uniprot	tr|Q5TZZ9|Q5TZZ9_HUMAN	ANXA1	Annexin OS=Homo sapiens OX=9606 GN=ANXA1 PE=2 SV=1	38918	46	3(1)	3(1)	0.08	10%	Q5TZZ9_uniprot
tr|A0A384NL45|A0A384NL45_HUMAN		Epididymis secretory sperm binding protein OS=Homo sapiens OX=9606 PE=2 SV=1	36494	40	2(1)	2(1)	0.09	6%	A0A384NL45_uniprot	tr|Q7L4M3|Q7L4M3_HUMAN		KRT8 protein OS=Homo sapiens OX=9606 PE=2 SV=1	30802	132	5(4)	4(3)	0.36	15%	Q7L4M3_uniprot	sp|Q9HCJ5|ZSWM6_HUMAN	ZSWIM6	Zinc finger SWIM domain-containing protein 6 OS=Homo sapiens OX=9606 GN=ZSWIM6 PE=1 SV=2	135096	46	1(1)	1(1)	0.02	0%	Q9HCJ5_uniprot
tr|A0A0A0MS51|A0A0A0MS51_HUMAN	GSN	Gelsolin OS=Homo sapiens OX=9606 GN=GSN PE=1 SV=1	82759	40	5(0)	5(0)	0.08	7%	A0A0A0MS51_uniprot	tr|Q0P512|Q0P512_HUMAN	SLC2A1	Solute carrier family 2 (Facilitated glucose transporter), member 1 OS=Homo sapiens OX=9606 GN=SLC2A1 PE=2 SV=1	54361	131	8(5)	6(4)	0.27	10%	Q0P512_uniprot	tr|Q53R19|Q53R19_HUMAN	ARPC2	Arp2/3 complex 34 kDa subunit OS=Homo sapiens OX=9606 GN=ARPC2 PE=2 SV=1	34426	45	5(1)	5(1)	0.10	16%	Q53R19_uniprot
tr|A0A1B0GVC3|A0A1B0GVC3_HUMAN	DIRAS2	GTP-binding protein Di-Ras2 (Fragment) OS=Homo sapiens OX=9606 GN=DIRAS2 PE=1 SV=1	12703	39	2(1)	1(1)	0.27	9%	A0A1B0GVC3_uniprot	tr|B2R4D5|B2R4D5_HUMAN		Actin-related protein 2/3 complex subunit 3 OS=Homo sapiens OX=9606 PE=2 SV=1	20735	131	8(5)	5(5)	1.12	28%	B2R4D5_uniprot	tr|A0A0C4DGB6|A0A0C4DGB6_HUMAN	ALB	Serum albumin OS=Homo sapiens OX=9606 GN=ALB PE=1 SV=1	71177	44	9(2)	7(1)	0.05	10%	A0A0C4DGB6_uniprot
tr|A8K134|A8K134_HUMAN		cDNA FLJ75245, highly similar to Homo sapiens carbamoyl-phosphate synthetase 1, mitochondrial (CPS1), mRNA OS=Homo sapiens OX=9606 PE=2 SV=1	165961	37	4(1)	4(1)	0.02	3%	A8K134_uniprot	tr|J3KT12|J3KT12_HUMAN	EIF4A1	Eukaryotic initiation factor 4A-I OS=Homo sapiens OX=9606 GN=EIF4A1 PE=1 SV=1	39065	125	8(6)	7(6)	0.77	22%	J3KT12_uniprot	tr|J3KSD8|J3KSD8_HUMAN	BLMH	Bleomycin hydrolase (Fragment) OS=Homo sapiens OX=9606 GN=BLMH PE=1 SV=8	30529	44	2(1)	2(1)	0.11	11%	J3KSD8_uniprot
tr|A0A024R830|A0A024R830_HUMAN	IMPA1	Inositol-1-monophosphatase OS=Homo sapiens OX=9606 GN=IMPA1 PE=3 SV=1	30568	37	2(2)	1(1)	0.11	2%	A0A024R830_uniprot	tr|A0A024QZZ7|A0A024QZZ7_HUMAN	HIST1H2BD	Histone H2B OS=Homo sapiens OX=9606 GN=HIST1H2BD PE=3 SV=1	13928	116	3(1)	2(1)	0.25	19%	A0A024QZZ7_uniprot	tr|A0A024R5X7|A0A024R5X7_HUMAN	CLPX	ClpX caseinolytic peptidase X homolog (E. coli), isoform CRA_a OS=Homo sapiens OX=9606 GN=CLPX PE=4 SV=1	69922	43	2(1)	2(1)	0.05	3%	A0A024R5X7_uniprot
tr|A4D275|A4D275_HUMAN	ARPC1B	Actin-related protein 2/3 complex subunit OS=Homo sapiens OX=9606 GN=ARPC1B PE=2 SV=1	41722	36	7(1)	6(1)	0.08	23%	A4D275_uniprot	tr|A0A024RBE8|A0A024RBE8_HUMAN	SLC25A3	Solute carrier family 25 (Mitochondrial carrier phosphate carrier), member 3, isoform CRA_a OS=Homo sapiens OX=9606 GN=SLC25A3 PE=2 SV=1	40389	112	9(4)	6(4)	0.37	22%	A0A024RBE8_uniprot	tr|H9ZYJ2|H9ZYJ2_HUMAN	TXN	Thioredoxin OS=Homo sapiens OX=9606 GN=TXN PE=2 SV=1	12015	41	1(1)	1(1)	0.29	12%	H9ZYJ2_uniprot
tr|A1A508|A1A508_HUMAN	PRSS3	PRSS3 protein OS=Homo sapiens OX=9606 GN=PRSS3 PE=2 SV=1	27040	36	1(1)	1(1)	0.12	5%	A1A508_uniprot	sp|P53621|COPA_HUMAN	COPA	Coatomer subunit alpha OS=Homo sapiens OX=9606 GN=COPA PE=1 SV=2	139797	111	17(4)	14(4)	0.10	14%	P53621_uniprot	tr|Q0VAS5|Q0VAS5_HUMAN	HIST1H4H	Histone H4 OS=Homo sapiens OX=9606 GN=HIST1H4H PE=2 SV=1	11364	41	1(1)	1(1)	0.30	9%	Q0VAS5_uniprot
tr|A0A024R5F7|A0A024R5F7_HUMAN	DHCR7	7-dehydrocholesterol reductase isoform 1 OS=Homo sapiens OX=9606 GN=DHCR7 PE=2 SV=1	55195	35	2(1)	2(1)	0.06	4%	A0A024R5F7_uniprot	sp|Q6P2Q9|PRP8_HUMAN	PRPF8	Pre-mRNA-processing-splicing factor 8 OS=Homo sapiens OX=9606 GN=PRPF8 PE=1 SV=2	274738	109	11(4)	11(4)	0.06	5%	Q6P2Q9_uniprot	tr|A0A1B0GVC3|A0A1B0GVC3_HUMAN	DIRAS2	GTP-binding protein Di-Ras2 (Fragment) OS=Homo sapiens OX=9606 GN=DIRAS2 PE=1 SV=1	12703	40	2(1)	1(1)	0.27	9%	A0A1B0GVC3_uniprot
tr|A0A024RC65|A0A024RC65_HUMAN	hCG_1991735	HCG1991735, isoform CRA_a OS=Homo sapiens OX=9606 GN=hCG_1991735 PE=4 SV=1	189761	33	12(2)	12(2)	0.03	9%	A0A024RC65_uniprot	tr|G3V1A4|G3V1A4_HUMAN	CFL1	Cofilin 1 (Non-muscle), isoform CRA_a OS=Homo sapiens OX=9606 GN=CFL1 PE=1 SV=1	17029	107	6(4)	4(3)	0.72	35%	G3V1A4_uniprot	tr|Q0P512|Q0P512_HUMAN	SLC2A1	Solute carrier family 2 (Facilitated glucose transporter), member 1 OS=Homo sapiens OX=9606 GN=SLC2A1 PE=2 SV=1	54361	40	2(1)	2(1)	0.06	3%	Q0P512_uniprot
tr|L0R5A1|L0R5A1_HUMAN	CSF2RB	Alternative protein CSF2RB OS=Homo sapiens OX=9606 GN=CSF2RB PE=4 SV=1	11752	33	5(2)	1(1)	0.29	7%	L0R5A1_uniprot	tr|B4DE59|B4DE59_HUMAN		cDNA FLJ60424, highly similar to Junction plakoglobin OS=Homo sapiens OX=9606 PE=2 SV=1	62862	104	11(3)	6(2)	0.17	14%	B4DE59_uniprot	tr|L0R5A1|L0R5A1_HUMAN	CSF2RB	Alternative protein CSF2RB OS=Homo sapiens OX=9606 GN=CSF2RB PE=4 SV=1	11752	39	5(3)	1(1)	0.29	7%	L0R5A1_uniprot
tr|E5RGS9|E5RGS9_HUMAN	CHRAC1	Chromatin accessibility complex protein 1 OS=Homo sapiens OX=9606 GN=CHRAC1 PE=1 SV=1	6260	32	2(1)	1(1)	0.58	14%	E5RGS9_uniprot	tr|A0A024R5M9|A0A024R5M9_HUMAN	NUMA1	Nuclear mitotic apparatus protein 1, isoform CRA_a OS=Homo sapiens OX=9606 GN=NUMA1 PE=4 SV=1	237456	103	13(2)	13(2)	0.06	8%	A0A024R5M9_uniprot	sp|Q5T749|KPRP_HUMAN	KPRP	Keratinocyte proline-rich protein OS=Homo sapiens OX=9606 GN=KPRP PE=1 SV=1	67172	39	11(1)	6(1)	0.05	17%	Q5T749_uniprot
tr|B4DQP1|B4DQP1_HUMAN		cDNA FLJ58045, highly similar to NADH dehydrogenase (ubiquinone) 1 alpha subcomplex subunit 13 OS=Homo sapiens OX=9606 PE=2 SV=1	30377	31	3(1)	2(1)	0.11	12%	B4DQP1_uniprot	tr|G3V1V0|G3V1V0_HUMAN	MYL6	Myosin light polypeptide 6 OS=Homo sapiens OX=9606 GN=MYL6 PE=1 SV=1	18311	98	4(4)	4(4)	0.97	31%	G3V1V0_uniprot	tr|Q8IWP6|Q8IWP6_HUMAN		Tubulin beta chain OS=Homo sapiens OX=9606 PE=2 SV=1	50177	38	8(1)	5(1)	0.07	14%	Q8IWP6_uniprot
tr|Q0VAS5|Q0VAS5_HUMAN	HIST1H4H	Histone H4 OS=Homo sapiens OX=9606 GN=HIST1H4H PE=2 SV=1	11364	31	1(1)	1(1)	0.30	9%	Q0VAS5_uniprot	sp|Q9ULE4|F184B_HUMAN	FAM184B	Protein FAM184B OS=Homo sapiens OX=9606 GN=FAM184B PE=2 SV=3	121882	93	8(3)	4(1)	0.05	3%	Q9ULE4_uniprot	tr|A0A384NL45|A0A384NL45_HUMAN		Epididymis secretory sperm binding protein OS=Homo sapiens OX=9606 PE=2 SV=1	36494	38	3(1)	3(1)	0.19	9%	A0A384NL45_uniprot
sp|P16402|H13_HUMAN	HIST1H1D	Histone H1.3 OS=Homo sapiens OX=9606 GN=HIST1H1D PE=1 SV=2	22336	30	85(0)	2(0)	0.15	9%	P16402_uniprot	sp|O75369|FLNB_HUMAN	FLNB	Filamin-B OS=Homo sapiens OX=9606 GN=FLNB PE=1 SV=2	280157	90	21(3)	20(3)	0.06	9%	O75369_uniprot	tr|A0A024RAI1|A0A024RAI1_HUMAN	ACTR3	ARP3 actin-related protein 3 homolog (Yeast), isoform CRA_a OS=Homo sapiens OX=9606 GN=ACTR3 PE=3 SV=1	47797	37	6(1)	5(1)	0.07	10%	A0A024RAI1_uniprot
tr|B0I1S9|B0I1S9_HUMAN	MYO1B	MYO1B variant protein OS=Homo sapiens OX=9606 GN=MYO1B PE=2 SV=1	132928	30	4(0)	4(0)	0.02	3%	B0I1S9_uniprot	tr|A0A024RBI5|A0A024RBI5_HUMAN	CORO1C	Coronin OS=Homo sapiens OX=9606 GN=CORO1C PE=3 SV=1	53899	89	6(2)	5(2)	0.13	12%	A0A024RBI5_uniprot	sp|P31151|S10A7_HUMAN	S100A7	Protein S100-A7 OS=Homo sapiens OX=9606 GN=S100A7 PE=1 SV=4	11578	36	3(1)	3(1)	0.30	22%	P31151_uniprot
tr|Q6MZU6|Q6MZU6_HUMAN	DKFZp686C15213	Uncharacterized protein DKFZp686C15213 OS=Homo sapiens OX=9606 GN=DKFZp686C15213 PE=2 SV=1	51864	30	3(0)	2(0)	0.06	3%	Q6MZU6_uniprot	tr|A0A140VK00|A0A140VK00_HUMAN		Testicular tissue protein Li 227 OS=Homo sapiens OX=9606 PE=2 SV=1	34465	84	8(3)	8(3)	0.58	33%	A0A140VK00_uniprot	tr|B2CIS9|B2CIS9_HUMAN	CASP14	Caspase 14, apoptosis-related cysteine peptidase OS=Homo sapiens OX=9606 GN=CASP14 PE=2 SV=1	27947	36	5(1)	4(1)	0.12	18%	B2CIS9_uniprot
tr|C9JFM7|C9JFM7_HUMAN	RAB43	Ras-related protein Rab-43 (Fragment) OS=Homo sapiens OX=9606 GN=RAB43 PE=1 SV=1	9491	28	3(0)	2(0)	0.36	25%	C9JFM7_uniprot	tr|B2R5W2|B2R5W2_HUMAN	HNRNPC	Heterogeneous nuclear ribonucleoproteins C1/C2 OS=Homo sapiens OX=9606 GN=HNRNPC PE=1 SV=1	31986	82	8(3)	6(3)	0.35	18%	B2R5W2_uniprot	tr|A8K7F6|A8K7F6_HUMAN		cDNA FLJ78244, highly similar to Homo sapiens eukaryotic translation initiation factor 4A, isoform 1 (EIF4A1), mRNA OS=Homo sapiens OX=9606 PE=2 SV=1	46321	36	4(1)	4(1)	0.07	12%	A8K7F6_uniprot
tr|A0A024R3J7|A0A024R3J7_HUMAN	hCG_2032701	HCG2032701, isoform CRA_a OS=Homo sapiens OX=9606 GN=hCG_2032701 PE=4 SV=1	81003	28	3(1)	3(1)	0.04	4%	A0A024R3J7_uniprot	tr|A0A024R5Z9|A0A024R5Z9_HUMAN	PKM2	Pyruvate kinase OS=Homo sapiens OX=9606 GN=PKM2 PE=3 SV=1	58538	81	7(3)	6(3)	0.24	15%	A0A024R5Z9_uniprot	tr|A8K008|A8K008_HUMAN		Uncharacterized protein OS=Homo sapiens OX=9606 PE=1 SV=1	52248	36	3(1)	2(1)	0.06	3%	A8K008_uniprot
tr|A0A024RCN6|A0A024RCN6_HUMAN	VARS	VARS OS=Homo sapiens OX=9606 GN=VARS PE=1 SV=1	141642	28	1(0)	1(0)	0.02	0%	A0A024RCN6_uniprot	tr|B4DDH8|B4DDH8_HUMAN		cDNA FLJ55184, highly similar to Homo sapiens leukocyte receptor cluster (LRC) member 4 (LENG4), mRNA OS=Homo sapiens OX=9606 PE=2 SV=1	51214	80	5(3)	4(3)	0.21	12%	B4DDH8_uniprot	tr|B4DQP1|B4DQP1_HUMAN		cDNA FLJ58045, highly similar to NADH dehydrogenase (ubiquinone) 1 alpha subcomplex subunit 13 OS=Homo sapiens OX=9606 PE=2 SV=1	30377	35	2(1)	1(1)	0.11	3%	B4DQP1_uniprot
tr|M0QWZ7|M0QWZ7_HUMAN	SARS2	Serine--tRNA ligase, mitochondrial OS=Homo sapiens OX=9606 GN=SARS2 PE=1 SV=1	58602	26	3(1)	2(1)	0.06	1%	M0QWZ7_uniprot	tr|B3KSQ1|B3KSQ1_HUMAN		cDNA FLJ36768 fis, clone ADIPS1000064, highly similar to Synaptic glycoprotein SC2 OS=Homo sapiens OX=9606 PE=2 SV=1	37956	77	5(2)	4(1)	0.09	11%	B3KSQ1_uniprot	tr|V9HWC7|V9HWC7_HUMAN	HEL-S-128m	Epididymis secretory sperm binding protein Li 128m OS=Homo sapiens OX=9606 GN=HEL-S-128m PE=2 SV=1	25133	34	3(1)	2(1)	0.13	7%	V9HWC7_uniprot
tr|A0A0K0K1L3|A0A0K0K1L3_HUMAN	HEL-S-307	Epididymis secretory protein Li 307 (Fragment) OS=Homo sapiens OX=9606 GN=HEL-S-307 PE=2 SV=1	41498	25	3(0)	3(0)	0.08	9%	A0A0K0K1L3_uniprot	tr|B0I1S9|B0I1S9_HUMAN	MYO1B	MYO1B variant protein OS=Homo sapiens OX=9606 GN=MYO1B PE=2 SV=1	132928	76	15(6)	14(6)	0.16	13%	B0I1S9_uniprot	tr|Q7L4M3|Q7L4M3_HUMAN		KRT8 protein OS=Homo sapiens OX=9606 PE=2 SV=1	30802	33	4(1)	3(1)	0.11	11%	Q7L4M3_uniprot
sp|O15021|MAST4_HUMAN	MAST4	Microtubule-associated serine/threonine-protein kinase 4 OS=Homo sapiens OX=9606 GN=MAST4 PE=1 SV=4	286146	23	9(0)	6(0)	0.01	1%	O15021_uniprot	tr|A0A024R9U8|A0A024R9U8_HUMAN	HUWE1	HECT, UBA and WWE domain containing 1, isoform CRA_c OS=Homo sapiens OX=9606 GN=HUWE1 PE=4 SV=1	484651	72	11(4)	11(4)	0.03	3%	A0A024R9U8_uniprot	tr|A0A024R830|A0A024R830_HUMAN	IMPA1	Inositol-1-monophosphatase OS=Homo sapiens OX=9606 GN=IMPA1 PE=3 SV=1	30568	32	2(1)	1(1)	0.11	2%	A0A024R830_uniprot
tr|A0A2X0SFJ0|A0A2X0SFJ0_HUMAN	TRIO	TRIO (Fragment) OS=Homo sapiens OX=9606 GN=TRIO PE=4 SV=1	344633	23	6(0)	5(0)	0.01	1%	A0A2X0SFJ0_uniprot	tr|A0A024R3J7|A0A024R3J7_HUMAN	hCG_2032701	HCG2032701, isoform CRA_a OS=Homo sapiens OX=9606 GN=hCG_2032701 PE=4 SV=1	81003	70	5(2)	5(2)	0.13	7%	A0A024R3J7_uniprot	sp|Q5T750|XP32_HUMAN	XP32	Skin-specific protein 32 OS=Homo sapiens OX=9606 GN=XP32 PE=1 SV=1	28557	32	2(1)	1(1)	0.12	3%	Q5T750_uniprot
tr|Q53R19|Q53R19_HUMAN	ARPC2	Arp2/3 complex 34 kDa subunit OS=Homo sapiens OX=9606 GN=ARPC2 PE=2 SV=1	34426	21	7(0)	7(0)	0.10	25%	Q53R19_uniprot	sp|Q58FF6|H90B4_HUMAN	HSP90AB4P	Putative heat shock protein HSP 90-beta 4 OS=Homo sapiens OX=9606 GN=HSP90AB4P PE=5 SV=1	58855	69	3(3)	2(2)	0.11	4%	Q58FF6_uniprot	tr|J3KPX7|J3KPX7_HUMAN	PHB2	Prohibitin-2 OS=Homo sapiens OX=9606 GN=PHB2 PE=1 SV=2	33219	32	1(1)	1(1)	0.10	3%	J3KPX7_uniprot
sp|P49454|CENPF_HUMAN	CENPF	Centromere protein F OS=Homo sapiens OX=9606 GN=CENPF PE=1 SV=3	360442	21	7(0)	6(0)	0.01	1%	P49454_uniprot	tr|H3BPE1|H3BPE1_HUMAN	MACF1	Microtubule-actin cross-linking factor 1, isoforms 1/2/3/5 OS=Homo sapiens OX=9606 GN=MACF1 PE=1 SV=1	861649	69	31(2)	29(2)	0.02	4%	H3BPE1_uniprot	tr|B2R5W2|B2R5W2_HUMAN	HNRNPC	Heterogeneous nuclear ribonucleoproteins C1/C2 OS=Homo sapiens OX=9606 GN=HNRNPC PE=1 SV=1	31986	31	2(1)	2(1)	0.10	6%	B2R5W2_uniprot
tr|A0A2R8Y516|A0A2R8Y516_HUMAN	AUTS2	Autism susceptibility gene 2 protein (Fragment) OS=Homo sapiens OX=9606 GN=AUTS2 PE=4 SV=1	17502	20	1(0)	1(0)	0.19	5%	A0A2R8Y516_uniprot	sp|P0DOX5|IGG1_HUMAN		Immunoglobulin gamma-1 heavy chain OS=Homo sapiens OX=9606 PE=1 SV=2	49925	66	10(3)	2(1)	0.07	3%	P0DOX5_uniprot	sp|Q5T890|ER6L2_HUMAN	ERCC6L2	DNA excision repair protein ERCC-6-like 2 OS=Homo sapiens OX=9606 GN=ERCC6L2 PE=1 SV=2	178955	31	1(0)	1(0)	0.02	0%	Q5T890_uniprot
tr|H0YAQ3|H0YAQ3_HUMAN	KHDRBS3	KH domain-containing, RNA-binding, signal transduction-associated protein 3 (Fragment) OS=Homo sapiens OX=9606 GN=KHDRBS3 PE=1 SV=1	21539	20	1(0)	1(0)	0.16	5%	H0YAQ3_uniprot	sp|Q5D862|FILA2_HUMAN	FLG2	Filaggrin-2 OS=Homo sapiens OX=9606 GN=FLG2 PE=1 SV=1	249296	60	3(1)	2(1)	0.01	0%	Q5D862_uniprot	tr|A0A140VK00|A0A140VK00_HUMAN		Testicular tissue protein Li 227 OS=Homo sapiens OX=9606 PE=2 SV=1	34465	28	4(1)	3(1)	0.20	11%	A0A140VK00_uniprot
tr|A0A024R4S2|A0A024R4S2_HUMAN	PPP1R12C	Protein phosphatase 1 regulatory subunit OS=Homo sapiens OX=9606 GN=PPP1R12C PE=4 SV=1	85171	20	2(0)	2(0)	0.04	2%	A0A024R4S2_uniprot	tr|B2RE46|B2RE46_HUMAN		cDNA, FLJ96923, highly similar to Homo sapiens ribophorin II (RPN2), mRNA OS=Homo sapiens OX=9606 PE=2 SV=1	69405	60	5(3)	5(3)	0.15	12%	B2RE46_uniprot	tr|A0A024R6C9|A0A024R6C9_HUMAN	DLST	Dihydrolipoamide S-succinyltransferase (E2 component of 2-oxo-glutarate complex), isoform CRA_a OS=Homo sapiens OX=9606 GN=DLST PE=4 SV=1	49067	26	1(1)	1(1)	0.07	1%	A0A024R6C9_uniprot
tr|E3Q1J2|E3Q1J2_HUMAN	HLA-B	MHC class I antigen (Fragment) OS=Homo sapiens OX=9606 GN=HLA-B PE=3 SV=1	31790	20	1(0)	1(0)	0.10	5%	E3Q1J2_uniprot	tr|V9HW26|V9HW26_HUMAN	HEL-S-123m	ATP synthase subunit alpha OS=Homo sapiens OX=9606 GN=HEL-S-123m PE=2 SV=1	59828	58	6(2)	5(1)	0.05	9%	V9HW26_uniprot	tr|A0A140VJI7|A0A140VJI7_HUMAN		Testicular tissue protein Li 61 OS=Homo sapiens OX=9606 PE=2 SV=1	62232	26	1(0)	1(0)	0.05	2%	A0A140VJI7_uniprot
tr|A0A0S2Z4P6|A0A0S2Z4P6_HUMAN	BTRC	Beta-transducin repeat containing isoform 1 (Fragment) OS=Homo sapiens OX=9606 GN=BTRC PE=2 SV=1	70248	19	1(0)	1(0)	0.05	1%	A0A0S2Z4P6_uniprot	tr|B2R7I0|B2R7I0_HUMAN		cDNA, FLJ93451, highly similar to Homo sapiens thioredoxin domain containing 14 (TXNDC14), mRNA OS=Homo sapiens OX=9606 PE=2 SV=1	34344	56	1(1)	1(1)	0.10	5%	B2R7I0_uniprot	tr|H7C4W4|H7C4W4_HUMAN	FSTL1	Follistatin-related protein 1 (Fragment) OS=Homo sapiens OX=9606 GN=FSTL1 PE=1 SV=1	2420	26	2(0)	1(0)	1.61	40%	H7C4W4_uniprot
sp|O94804|STK10_HUMAN	STK10	Serine/threonine-protein kinase 10 OS=Homo sapiens OX=9606 GN=STK10 PE=1 SV=1	112749	18	3(0)	3(0)	0.03	3%	O94804_uniprot	tr|H3BMZ1|H3BMZ1_HUMAN	HACD3	Very-long-chain (3R)-3-hydroxyacyl-CoA dehydratase (Fragment) OS=Homo sapiens OX=9606 GN=HACD3 PE=1 SV=1	16267	55	1(1)	1(1)	0.21	10%	H3BMZ1_uniprot	sp|H7BZ55|CRCC2_HUMAN	CROCC2	Putative ciliary rootlet coiled-coil protein 2 OS=Homo sapiens OX=9606 GN=CROCC2 PE=5 SV=3	186900	24	2(0)	2(0)	0.02	1%	H7BZ55_uniprot
tr|A0A0S2Z3S6|A0A0S2Z3S6_HUMAN	CYBB	Cytochrome b-245 beta polypeptide isoform 1 (Fragment) OS=Homo sapiens OX=9606 GN=CYBB PE=2 SV=1	66206	18	2(0)	1(0)	0.05	1%	A0A0S2Z3S6_uniprot	tr|A0A0A0MTI1|A0A0A0MTI1_HUMAN	DHCR24	Delta(24)-sterol reductase OS=Homo sapiens OX=9606 GN=DHCR24 PE=1 SV=1	62205	55	2(1)	2(1)	0.11	4%	A0A0A0MTI1_uniprot	tr|M0QWZ7|M0QWZ7_HUMAN	SARS2	Serine--tRNA ligase, mitochondrial OS=Homo sapiens OX=9606 GN=SARS2 PE=1 SV=1	58602	23	3(1)	2(1)	0.06	1%	M0QWZ7_uniprot
tr|V9HWC7|V9HWC7_HUMAN	HEL-S-128m	Epididymis secretory sperm binding protein Li 128m OS=Homo sapiens OX=9606 GN=HEL-S-128m PE=2 SV=1	25133	17	2(0)	2(0)	0.13	7%	V9HWC7_uniprot	sp|P21359|NF1_HUMAN	NF1	Neurofibromin OS=Homo sapiens OX=9606 GN=NF1 PE=1 SV=2	322760	55	4(1)	4(1)	0.02	1%	P21359_uniprot	tr|A0A024R5Z9|A0A024R5Z9_HUMAN	PKM2	Pyruvate kinase OS=Homo sapiens OX=9606 GN=PKM2 PE=3 SV=1	58538	21	4(0)	4(0)	0.06	10%	A0A024R5Z9_uniprot
tr|D3DP69|D3DP69_HUMAN	LYPD1	LY6/PLAUR domain containing 1, isoform CRA_b OS=Homo sapiens OX=9606 GN=LYPD1 PE=4 SV=1	9970	16	3(0)	1(0)	0.35	11%	D3DP69_uniprot	tr|Q6E433|Q6E433_HUMAN		Activated RNA polymerase II transcription cofactor 4 (Fragment) OS=Homo sapiens OX=9606 PE=2 SV=1	8649	54	1(1)	1(1)	0.40	15%	Q6E433_uniprot	sp|Q2TAC6|KIF19_HUMAN	KIF19	Kinesin-like protein KIF19 OS=Homo sapiens OX=9606 GN=KIF19 PE=2 SV=2	111834	19	1(0)	1(0)	0.03	1%	Q2TAC6_uniprot
sp|Q86VH2|KIF27_HUMAN	KIF27	Kinesin-like protein KIF27 OS=Homo sapiens OX=9606 GN=KIF27 PE=2 SV=1	161324	15	6(0)	4(0)	0.02	2%	Q86VH2_uniprot	tr|B1ALC0|B1ALC0_HUMAN	ARPC5	Actin-related protein 2/3 complex subunit 5 OS=Homo sapiens OX=9606 GN=ARPC5 PE=1 SV=1	14855	54	2(1)	2(1)	0.23	23%	B1ALC0_uniprot	tr|Q5T8U5|Q5T8U5_HUMAN	SURF4	Surfeit 4 OS=Homo sapiens OX=9606 GN=SURF4 PE=1 SV=1	21342	19	1(0)	1(0)	0.16	6%	Q5T8U5_uniprot
										tr|M0R1V7|M0R1V7_HUMAN	UBA52	Ubiquitin-60S ribosomal protein L40 (Fragment) OS=Homo sapiens OX=9606 GN=UBA52 PE=1 SV=1	7128	52	2(1)	2(1)	1.25	34%	M0R1V7_uniprot	tr|D3DP69|D3DP69_HUMAN	LYPD1	LY6/PLAUR domain containing 1, isoform CRA_b OS=Homo sapiens OX=9606 GN=LYPD1 PE=4 SV=1	9970	19	3(0)	1(0)	0.35	11%	D3DP69_uniprot
										sp|P12273|PIP_HUMAN	PIP	Prolactin-inducible protein OS=Homo sapiens OX=9606 GN=PIP PE=1 SV=1	16847	52	2(1)	2(1)	0.20	13%	P12273_uniprot	tr|A0A1W2PP35|A0A1W2PP35_HUMAN	HNRNPU	Heterogeneous nuclear ribonucleoprotein U (Fragment) OS=Homo sapiens OX=9606 GN=HNRNPU PE=1 SV=1	81283	19	3(0)	3(0)	0.04	6%	A0A1W2PP35_uniprot
										tr|A0A024R952|A0A024R952_HUMAN	PKP1	Plakophilin 1 (Ectodermal dysplasia/skin fragility syndrome), isoform CRA_a OS=Homo sapiens OX=9606 GN=PKP1 PE=4 SV=1	81757	51	2(1)	2(1)	0.04	3%	A0A024R952_uniprot	sp|Q6UVK1|CSPG4_HUMAN	CSPG4	Chondroitin sulfate proteoglycan 4 OS=Homo sapiens OX=9606 GN=CSPG4 PE=1 SV=2	251067	18	5(0)	4(0)	0.01	2%	Q6UVK1_uniprot
										tr|H0YKU1|H0YKU1_HUMAN	TMOD3	Tropomodulin-3 (Fragment) OS=Homo sapiens OX=9606 GN=TMOD3 PE=1 SV=1	20946	51	2(2)	2(2)	0.35	12%	H0YKU1_uniprot	tr|A0A087WX10|A0A087WX10_HUMAN	GALC	Galactocerebrosidase (Fragment) OS=Homo sapiens OX=9606 GN=GALC PE=1 SV=1	45641	18	4(0)	4(0)	0.07	5%	A0A087WX10_uniprot
										tr|V9HWC7|V9HWC7_HUMAN	HEL-S-128m	Epididymis secretory sperm binding protein Li 128m OS=Homo sapiens OX=9606 GN=HEL-S-128m PE=2 SV=1	25133	50	5(1)	3(1)	0.13	12%	V9HWC7_uniprot	tr|G3V498|G3V498_HUMAN	DLST	Dihydrolipoyllysine-residue succinyltransferase component of 2-oxoglutarate dehydrogenase complex, mitochondrial OS=Homo sapiens OX=9606 GN=DLST PE=4 SV=1	4159	17	1(0)	1(0)	0.91	35%	G3V498_uniprot
										tr|A0A0S2Z5V7|A0A0S2Z5V7_HUMAN	HM13	Histocompatibility 13 isoform 1 (Fragment) OS=Homo sapiens OX=9606 GN=HM13 PE=2 SV=1	41747	49	8(2)	5(1)	0.08	17%	A0A0S2Z5V7_uniprot	sp|P61221|ABCE1_HUMAN	ABCE1	ATP-binding cassette sub-family E member 1 OS=Homo sapiens OX=9606 GN=ABCE1 PE=1 SV=1	68240	15	2(0)	1(0)	0.05	2%	P61221_uniprot
										sp|P81605|DCD_HUMAN	DCD	Dermcidin OS=Homo sapiens OX=9606 GN=DCD PE=1 SV=2	11391	49	3(1)	2(1)	0.69	12%	P81605_uniprot	tr|B3KTV0|B3KTV0_HUMAN		cDNA FLJ38781 fis, clone LIVER2000216, highly similar to HEAT SHOCK COGNATE 71 kDa PROTEIN OS=Homo sapiens OX=9606 PE=2 SV=1	68166	15	1(0)	1(0)	0.05	1%	B3KTV0_uniprot
										tr|A0A087WWT3|A0A087WWT3_HUMAN	ALB	Serum albumin OS=Homo sapiens OX=9606 GN=ALB PE=1 SV=1	46430	49	3(2)	2(1)	0.07	6%	A0A087WWT3_uniprot	tr|A0A024R3J7|A0A024R3J7_HUMAN	hCG_2032701	HCG2032701, isoform CRA_a OS=Homo sapiens OX=9606 GN=hCG_2032701 PE=4 SV=1	81003	15	2(0)	2(0)	0.04	3%	A0A024R3J7_uniprot
										sp|Q08211|DHX9_HUMAN	DHX9	ATP-dependent RNA helicase A OS=Homo sapiens OX=9606 GN=DHX9 PE=1 SV=4	142181	49	6(2)	6(2)	0.05	6%	Q08211_uniprot	tr|L0R5B2|L0R5B2_HUMAN	GPR68	Alternative protein GPR68 OS=Homo sapiens OX=9606 GN=GPR68 PE=4 SV=1	13728	14	5(0)	1(0)	0.25	8%	L0R5B2_uniprot
										tr|A0A024R5F7|A0A024R5F7_HUMAN	DHCR7	7-dehydrocholesterol reductase isoform 1 OS=Homo sapiens OX=9606 GN=DHCR7 PE=2 SV=1	55195	49	5(1)	4(1)	0.19	11%	A0A024R5F7_uniprot	tr|A0A024R5F7|A0A024R5F7_HUMAN	DHCR7	7-dehydrocholesterol reductase isoform 1 OS=Homo sapiens OX=9606 GN=DHCR7 PE=2 SV=1	55195	14	3(0)	3(0)	0.06	6%	A0A024R5F7_uniprot
										tr|B3KTV0|B3KTV0_HUMAN		cDNA FLJ38781 fis, clone LIVER2000216, highly similar to HEAT SHOCK COGNATE 71 kDa PROTEIN OS=Homo sapiens OX=9606 PE=2 SV=1	68166	49	4(3)	4(3)	0.15	8%	B3KTV0_uniprot
										sp|P16402|H13_HUMAN	HIST1H1D	Histone H1.3 OS=Homo sapiens OX=9606 GN=HIST1H1D PE=1 SV=2	22336	47	92(1)	3(1)	0.15	14%	P16402_uniprot
										tr|A0A024QZ63|A0A024QZ63_HUMAN	hCG_27198	HCG27198, isoform CRA_c OS=Homo sapiens OX=9606 GN=hCG_27198 PE=3 SV=1	232294	46	8(1)	8(1)	0.03	3%	A0A024QZ63_uniprot
										tr|A0A024R4F1|A0A024R4F1_HUMAN	ENO1	Enolase 1, (Alpha), isoform CRA_a OS=Homo sapiens OX=9606 GN=ENO1 PE=2 SV=1	47481	46	1(1)	1(1)	0.07	3%	A0A024R4F1_uniprot
										tr|A0A024R5M3|A0A024R5M3_HUMAN	CTTN	Cortactin, isoform CRA_c OS=Homo sapiens OX=9606 GN=CTTN PE=4 SV=1	57603	45	3(1)	3(1)	0.06	7%	A0A024R5M3_uniprot
										tr|C9JPM4|C9JPM4_HUMAN	ARF4	ADP-ribosylation factor 4 (Fragment) OS=Homo sapiens OX=9606 GN=ARF4 PE=1 SV=1	14601	45	3(1)	3(1)	0.23	22%	C9JPM4_uniprot
										tr|A0A024RBK3|A0A024RBK3_HUMAN	RPL6	60S ribosomal protein L6 OS=Homo sapiens OX=9606 GN=RPL6 PE=3 SV=1	32765	44	4(1)	4(1)	0.21	16%	A0A024RBK3_uniprot
										tr|B3KSW0|B3KSW0_HUMAN	CDIPT	CDP-diacylglycerol--inositol 3-phosphatidyltransferase OS=Homo sapiens OX=9606 GN=CDIPT PE=2 SV=1	20575	43	1(1)	1(1)	0.16	7%	B3KSW0_uniprot
										tr|A0A024R6C9|A0A024R6C9_HUMAN	DLST	Dihydrolipoamide S-succinyltransferase (E2 component of 2-oxo-glutarate complex), isoform CRA_a OS=Homo sapiens OX=9606 GN=DLST PE=4 SV=1	49067	43	2(2)	1(1)	0.07	1%	A0A024R6C9_uniprot
										sp|P31151|S10A7_HUMAN	S100A7	Protein S100-A7 OS=Homo sapiens OX=9606 GN=S100A7 PE=1 SV=4	11578	43	1(1)	1(1)	0.30	10%	P31151_uniprot
										tr|A0A0A0MRQ5|A0A0A0MRQ5_HUMAN	PRDX1	Peroxiredoxin-1 OS=Homo sapiens OX=9606 GN=PRDX1 PE=1 SV=1	10727	43	3(1)	3(1)	0.74	44%	A0A0A0MRQ5_uniprot
										tr|A0A1B0GVC3|A0A1B0GVC3_HUMAN	DIRAS2	GTP-binding protein Di-Ras2 (Fragment) OS=Homo sapiens OX=9606 GN=DIRAS2 PE=1 SV=1	12703	42	2(1)	1(1)	0.27	9%	A0A1B0GVC3_uniprot
										tr|Q6IPH7|Q6IPH7_HUMAN	RPL14	RPL14 protein OS=Homo sapiens OX=9606 GN=RPL14 PE=1 SV=1	23886	42	2(1)	2(1)	0.14	10%	Q6IPH7_uniprot
										tr|L0R5A1|L0R5A1_HUMAN	CSF2RB	Alternative protein CSF2RB OS=Homo sapiens OX=9606 GN=CSF2RB PE=4 SV=1	11752	42	5(3)	1(1)	0.29	7%	L0R5A1_uniprot
										tr|A0A0S2Z3L2|A0A0S2Z3L2_HUMAN	ATP2A2	ATPase Ca++ transporting cardiac muscle slow twitch 2 isoform 1 (Fragment) OS=Homo sapiens OX=9606 GN=ATP2A2 PE=2 SV=1	116336	42	4(1)	4(1)	0.03	4%	A0A0S2Z3L2_uniprot
										tr|A0A0B4J259|A0A0B4J259_HUMAN	LYZ	Lysozyme OS=Homo sapiens OX=9606 GN=LYZ PE=1 SV=1	15661	41	1(1)	1(1)	0.22	8%	A0A0B4J259_uniprot
										tr|A8K486|A8K486_HUMAN		Peptidyl-prolyl cis-trans isomerase OS=Homo sapiens OX=9606 PE=2 SV=1	18230	41	4(1)	3(1)	0.41	18%	A8K486_uniprot
										tr|A0A024QZN9|A0A024QZN9_HUMAN	VDAC2	Voltage-dependent anion channel 2, isoform CRA_a OS=Homo sapiens OX=9606 GN=VDAC2 PE=4 SV=1	35029	41	3(1)	3(1)	0.09	14%	A0A024QZN9_uniprot
										tr|A0A024R0E5|A0A024R0E5_HUMAN	CAPZA1	F-actin-capping protein subunit alpha OS=Homo sapiens OX=9606 GN=CAPZA1 PE=3 SV=1	33073	40	2(1)	2(1)	0.10	9%	A0A024R0E5_uniprot
										sp|Q5T749|KPRP_HUMAN	KPRP	Keratinocyte proline-rich protein OS=Homo sapiens OX=9606 GN=KPRP PE=1 SV=1	67172	40	3(2)	2(1)	0.05	2%	Q5T749_uniprot
										sp|P0DMV8|HS71A_HUMAN	HSPA1A	Heat shock 70 kDa protein 1A OS=Homo sapiens OX=9606 GN=HSPA1A PE=1 SV=1	70294	40	3(1)	3(1)	0.10	5%	P0DMV8_uniprot
										tr|H7C3J6|H7C3J6_HUMAN	SAMD11	Sterile alpha motif domain-containing protein 11 (Fragment) OS=Homo sapiens OX=9606 GN=SAMD11 PE=1 SV=1	57548	39	2(1)	1(1)	0.06	1%	H7C3J6_uniprot
										tr|C9JFM7|C9JFM7_HUMAN	RAB43	Ras-related protein Rab-43 (Fragment) OS=Homo sapiens OX=9606 GN=RAB43 PE=1 SV=1	9491	39	3(0)	2(0)	0.36	25%	C9JFM7_uniprot
										sp|Q02413|DSG1_HUMAN	DSG1	Desmoglein-1 OS=Homo sapiens OX=9606 GN=DSG1 PE=1 SV=2	114702	39	3(1)	3(1)	0.03	4%	Q02413_uniprot
										tr|A0A024R830|A0A024R830_HUMAN	IMPA1	Inositol-1-monophosphatase OS=Homo sapiens OX=9606 GN=IMPA1 PE=3 SV=1	30568	38	2(2)	1(1)	0.11	2%	A0A024R830_uniprot
										tr|J3QRN6|J3QRN6_HUMAN	MYO1D	Unconventional myosin-Id OS=Homo sapiens OX=9606 GN=MYO1D PE=1 SV=1	111903	38	4(1)	4(1)	0.03	4%	J3QRN6_uniprot
										tr|U3KPS5|U3KPS5_HUMAN	TPI1	Triosephosphate isomerase (Fragment) OS=Homo sapiens OX=9606 GN=TPI1 PE=1 SV=8	4245	37	1(1)	1(1)	0.88	36%	U3KPS5_uniprot
										tr|A0A286YFG8|A0A286YFG8_HUMAN	ASAP2	Arf-GAP with SH3 domain, ANK repeat and PH domain-containing protein 2 (Fragment) OS=Homo sapiens OX=9606 GN=ASAP2 PE=1 SV=1	37064	37	7(2)	2(1)	0.09	5%	A0A286YFG8_uniprot
										tr|A4FU77|A4FU77_HUMAN	SNRNP200	SNRNP200 protein (Fragment) OS=Homo sapiens OX=9606 GN=SNRNP200 PE=2 SV=1	217585	37	11(1)	10(1)	0.03	6%	A4FU77_uniprot
										sp|Q5T4S7|UBR4_HUMAN	UBR4	E3 ubiquitin-protein ligase UBR4 OS=Homo sapiens OX=9606 GN=UBR4 PE=1 SV=1	580547	36	6(1)	6(1)	0.01	1%	Q5T4S7_uniprot
										tr|M0QWZ7|M0QWZ7_HUMAN	SARS2	Serine--tRNA ligase, mitochondrial OS=Homo sapiens OX=9606 GN=SARS2 PE=1 SV=1	58602	36	2(1)	1(1)	0.06	1%	M0QWZ7_uniprot
										tr|A0A140T935|A0A140T935_HUMAN	HLA-DOB	HLA class II histocompatibility antigen, DO beta chain (Fragment) OS=Homo sapiens OX=9606 GN=HLA-DOB PE=1 SV=2	20866	35	2(1)	2(1)	0.16	8%	A0A140T935_uniprot
										tr|A0A384MDT2|A0A384MDT2_HUMAN		Epididymis secretory sperm binding protein OS=Homo sapiens OX=9606 PE=2 SV=1	49517	35	2(1)	2(1)	0.07	5%	A0A384MDT2_uniprot
										tr|Q53YD7|Q53YD7_HUMAN	EEF1G	EEF1G protein OS=Homo sapiens OX=9606 GN=EEF1G PE=2 SV=1	50429	34	5(1)	5(1)	0.07	13%	Q53YD7_uniprot
										tr|J3KQE5|J3KQE5_HUMAN	RAN	GTP-binding nuclear protein Ran (Fragment) OS=Homo sapiens OX=9606 GN=RAN PE=1 SV=1	27027	34	2(1)	2(1)	0.12	8%	J3KQE5_uniprot
										tr|F8VPD4|F8VPD4_HUMAN	CAD	CAD protein OS=Homo sapiens OX=9606 GN=CAD PE=1 SV=1	238097	34	7(1)	7(1)	0.01	4%	F8VPD4_uniprot
										tr|A0A1W2PP35|A0A1W2PP35_HUMAN	HNRNPU	Heterogeneous nuclear ribonucleoprotein U (Fragment) OS=Homo sapiens OX=9606 GN=HNRNPU PE=1 SV=1	81283	34	2(1)	2(1)	0.04	3%	A0A1W2PP35_uniprot
										sp|Q6P1A2|MBOA5_HUMAN	LPCAT3	Lysophospholipid acyltransferase 5 OS=Homo sapiens OX=9606 GN=LPCAT3 PE=1 SV=1	56511	33	3(1)	3(1)	0.06	6%	Q6P1A2_uniprot
										tr|A0A384N6H1|A0A384N6H1_HUMAN		Epididymis secretory sperm binding protein OS=Homo sapiens OX=9606 PE=2 SV=1	96246	33	1(1)	1(1)	0.03	1%	A0A384N6H1_uniprot
										sp|Q5T750|XP32_HUMAN	XP32	Skin-specific protein 32 OS=Homo sapiens OX=9606 GN=XP32 PE=1 SV=1	28557	33	2(1)	1(1)	0.12	3%	Q5T750_uniprot
										tr|J3KTA4|J3KTA4_HUMAN	DDX5	Probable ATP-dependent RNA helicase DDX5 OS=Homo sapiens OX=9606 GN=DDX5 PE=1 SV=1	69557	33	3(1)	3(1)	0.05	4%	J3KTA4_uniprot
										sp|P62851|RS25_HUMAN	RPS25	40S ribosomal protein S25 OS=Homo sapiens OX=9606 GN=RPS25 PE=1 SV=1	13791	33	1(1)	1(1)	0.25	8%	P62851_uniprot
										tr|A0A1W6IYI5|A0A1W6IYI5_HUMAN		N90-VRC38.08 heavy chain variable region (Fragment) OS=Homo sapiens OX=9606 PE=2 SV=1	13625	33	2(1)	1(1)	0.25	15%	A0A1W6IYI5_uniprot
										sp|Q9Y5B9|SP16H_HUMAN	SUPT16H	FACT complex subunit SPT16 OS=Homo sapiens OX=9606 GN=SUPT16H PE=1 SV=1	120409	32	2(1)	2(1)	0.03	2%	Q9Y5B9_uniprot
										tr|J3KPX7|J3KPX7_HUMAN	PHB2	Prohibitin-2 OS=Homo sapiens OX=9606 GN=PHB2 PE=1 SV=2	33219	32	2(1)	2(1)	0.10	7%	J3KPX7_uniprot
										tr|E5RGS9|E5RGS9_HUMAN	CHRAC1	Chromatin accessibility complex protein 1 OS=Homo sapiens OX=9606 GN=CHRAC1 PE=1 SV=1	6260	32	2(1)	1(1)	0.58	14%	E5RGS9_uniprot
										sp|P0C0S8|H2A1_HUMAN	HIST1H2AG	Histone H2A type 1 OS=Homo sapiens OX=9606 GN=HIST1H2AG PE=1 SV=2	14083	31	3(0)	2(0)	0.24	21%	P0C0S8_uniprot
										tr|A0A0A0MSX9|A0A0A0MSX9_HUMAN	IARS	Isoleucine--tRNA ligase, cytoplasmic OS=Homo sapiens OX=9606 GN=IARS PE=1 SV=1	143509	31	1(1)	1(1)	0.02	0%	A0A0A0MSX9_uniprot
										tr|A0A0K0K1J1|A0A0K0K1J1_HUMAN	HEL-S-2	Epididymis secretory protein Li 2 OS=Homo sapiens OX=9606 GN=HEL-S-2 PE=2 SV=1	16017	31	2(1)	2(1)	0.21	19%	A0A0K0K1J1_uniprot
										tr|A0A1B0GUK8|A0A1B0GUK8_HUMAN	RBMXL1	RNA-binding motif protein, X-linked-like-1 (Fragment) OS=Homo sapiens OX=9606 GN=RBMXL1 PE=1 SV=1	16783	31	1(0)	1(0)	0.20	8%	A0A1B0GUK8_uniprot
										tr|A0A024R8B5|A0A024R8B5_HUMAN	DOLPP1	Dolichyl pyrophosphate phosphatase 1, isoform CRA_b OS=Homo sapiens OX=9606 GN=DOLPP1 PE=4 SV=1	27127	30	1(1)	1(1)	0.12	5%	A0A024R8B5_uniprot
										tr|B4DQP1|B4DQP1_HUMAN		cDNA FLJ58045, highly similar to NADH dehydrogenase (ubiquinone) 1 alpha subcomplex subunit 13 OS=Homo sapiens OX=9606 PE=2 SV=1	30377	30	2(1)	1(1)	0.11	3%	B4DQP1_uniprot
										tr|D0PNI1|D0PNI1_HUMAN	YWHAZ	Epididymis luminal protein 4 OS=Homo sapiens OX=9606 GN=YWHAZ PE=2 SV=1	27899	29	2(0)	2(0)	0.12	9%	D0PNI1_uniprot
										tr|A0A494C0J7|A0A494C0J7_HUMAN		Uncharacterized protein OS=Homo sapiens OX=9606 PE=4 SV=1	79206	29	1(0)	1(0)	0.04	1%	A0A494C0J7_uniprot
										tr|Q5K634|Q5K634_HUMAN		SCCA2/SCCA1 fusion protein isoform 1 OS=Homo sapiens OX=9606 PE=2 SV=1	44677	29	3(1)	3(1)	0.07	6%	Q5K634_uniprot
										tr|A0A024RCM3|A0A024RCM3_HUMAN	hCG_2005638	DDX39B OS=Homo sapiens OX=9606 GN=hCG_2005638 PE=4 SV=1	49416	28	4(0)	3(0)	0.14	7%	A0A024RCM3_uniprot
										tr|Q6ZTZ2|Q6ZTZ2_HUMAN		cDNA FLJ44105 fis, clone TESTI4044186, highly similar to Leucine-rich repeat LGI family member 2 OS=Homo sapiens OX=9606 PE=2 SV=2	22481	28	2(0)	1(0)	0.15	4%	Q6ZTZ2_uniprot
										tr|A0A024R9W7|A0A024R9W7_HUMAN	TMEM33	Transmembrane protein 33, isoform CRA_a OS=Homo sapiens OX=9606 GN=TMEM33 PE=4 SV=1	28302	28	2(0)	2(0)	0.12	6%	A0A024R9W7_uniprot
										tr|E9PR30|E9PR30_HUMAN	FAU	40S ribosomal protein S30 OS=Homo sapiens OX=9606 GN=FAU PE=1 SV=1	10898	27	1(0)	1(0)	0.32	10%	E9PR30_uniprot
										tr|A0A384N6B9|A0A384N6B9_HUMAN		Epididymis secretory sperm binding protein OS=Homo sapiens OX=9606 PE=2 SV=1	39026	27	2(1)	2(1)	0.08	6%	A0A384N6B9_uniprot
										sp|P16401|H15_HUMAN	HIST1H1B	Histone H1.5 OS=Homo sapiens OX=9606 GN=HIST1H1B PE=1 SV=3	22566	27	1(0)	1(0)	0.15	4%	P16401_uniprot
										tr|A0A024R9G3|A0A024R9G3_HUMAN	DERL1	Derlin OS=Homo sapiens OX=9606 GN=DERL1 PE=3 SV=1	28896	26	1(0)	1(0)	0.12	4%	A0A024R9G3_uniprot
										tr|B7Z3V1|B7Z3V1_HUMAN		Sodium/potassium-transporting ATPase subunit alpha (Fragment) OS=Homo sapiens OX=9606 PE=2 SV=1	113791	25	5(0)	5(0)	0.03	5%	B7Z3V1_uniprot
										tr|Q6NZ52|Q6NZ52_HUMAN	RPL27A	Ribosomal protein L27a OS=Homo sapiens OX=9606 GN=RPL27A PE=2 SV=1	16582	25	2(0)	2(0)	0.20	14%	Q6NZ52_uniprot
										tr|A0A024R4M0|A0A024R4M0_HUMAN	RPS9	40S ribosomal protein S9 OS=Homo sapiens OX=9606 GN=RPS9 PE=1 SV=1	22635	25	1(0)	1(0)	0.15	4%	A0A024R4M0_uniprot
										tr|C9JNW5|C9JNW5_HUMAN	RPL24	60S ribosomal protein L24 OS=Homo sapiens OX=9606 GN=RPL24 PE=1 SV=1	17646	25	1(0)	1(0)	0.19	8%	C9JNW5_uniprot
										tr|S4R2X2|S4R2X2_HUMAN	SFXN1	Sideroflexin-1 OS=Homo sapiens OX=9606 GN=SFXN1 PE=1 SV=1	19962	24	1(0)	1(0)	0.17	7%	S4R2X2_uniprot
										tr|A0A024R228|A0A024R228_HUMAN	HNRPK	Heterogeneous nuclear ribonucleoprotein K, isoform CRA_d OS=Homo sapiens OX=9606 GN=HNRPK PE=4 SV=1	51472	23	1(0)	1(0)	0.06	3%	A0A024R228_uniprot
										tr|B4DZX5|B4DZX5_HUMAN		cDNA FLJ59130, moderately similar to Homo sapiens WD repeat domain 1 (WDR1), transcript variant 2, mRNA OS=Homo sapiens OX=9606 PE=2 SV=1	19688	22	2(0)	1(0)	0.17	6%	B4DZX5_uniprot
										tr|A8K588|A8K588_HUMAN		cDNA FLJ76823, highly similar to Homo sapiens splicing factor, arginine/serine-rich 6 (SFRS6), mRNA OS=Homo sapiens OX=9606 PE=2 SV=1	39578	21	5(0)	3(0)	0.08	7%	A8K588_uniprot
										tr|B2RU06|B2RU06_HUMAN	EIF4G1	eIF4G1 protein OS=Homo sapiens OX=9606 GN=EIF4G1 PE=2 SV=1	176807	21	3(0)	3(0)	0.02	2%	B2RU06_uniprot
										tr|A0A024RAV2|A0A024RAV2_HUMAN	RECQL	ATP-dependent DNA helicase OS=Homo sapiens OX=9606 GN=RECQL PE=3 SV=1	74436	21	1(0)	1(0)	0.04	1%	A0A024RAV2_uniprot
										tr|A2J1N8|A2J1N8_HUMAN		Rheumatoid factor RF-ET11 (Fragment) OS=Homo sapiens OX=9606 PE=2 SV=1	10316	21	2(0)	1(0)	0.34	14%	A2J1N8_uniprot
										sp|A2RUR9|C144A_HUMAN	CCDC144A	Coiled-coil domain-containing protein 144A OS=Homo sapiens OX=9606 GN=CCDC144A PE=2 SV=1	166448	20	3(0)	3(0)	0.02	2%	A2RUR9_uniprot
										tr|A0A140VJW5|A0A140VJW5_HUMAN		Testicular tissue protein Li 192 OS=Homo sapiens OX=9606 PE=2 SV=1	57499	20	1(0)	1(0)	0.06	1%	A0A140VJW5_uniprot
										tr|A0A2Z6ATB6|A0A2Z6ATB6_HUMAN	DBN1	Drebrin A OS=Homo sapiens OX=9606 GN=DBN1 PE=2 SV=1	76890	19	4(0)	4(0)	0.04	10%	A0A2Z6ATB6_uniprot
										tr|Q5VVC8|Q5VVC8_HUMAN	RPL11	60S ribosomal protein L11 OS=Homo sapiens OX=9606 GN=RPL11 PE=1 SV=2	19240	19	1(0)	1(0)	0.18	8%	Q5VVC8_uniprot
										tr|Q0VAS5|Q0VAS5_HUMAN	HIST1H4H	Histone H4 OS=Homo sapiens OX=9606 GN=HIST1H4H PE=2 SV=1	11364	19	1(0)	1(0)	0.30	9%	Q0VAS5_uniprot
										tr|B4DR60|B4DR60_HUMAN		cDNA FLJ56882, highly similar to Activating signal cointegrator 1 complex subunit 3 (Fragment) OS=Homo sapiens OX=9606 PE=2 SV=1	119789	19	4(1)	2(1)	0.03	1%	B4DR60_uniprot
										sp|A6NKL6|T200C_HUMAN	TMEM200C	Transmembrane protein 200C OS=Homo sapiens OX=9606 GN=TMEM200C PE=2 SV=2	64345	19	1(0)	1(0)	0.05	1%	A6NKL6_uniprot
										tr|A0A024R0C3|A0A024R0C3_HUMAN	NNT	Nicotinamide nucleotide transhydrogenase, isoform CRA_a OS=Homo sapiens OX=9606 GN=NNT PE=4 SV=1	114564	17	3(0)	2(0)	0.03	1%	A0A024R0C3_uniprot
										tr|F4MH59|F4MH59_HUMAN	UTY	Ubiquitously transcribed tetratricopeptide repeat protein Y-linked transcript variant 8 OS=Homo sapiens OX=9606 GN=UTY PE=2 SV=1	115990	16	2(0)	1(0)	0.03	1%	F4MH59_uniprot
										tr|G3V1J0|G3V1J0_HUMAN	WDR55	WD repeat domain 55, isoform CRA_b OS=Homo sapiens OX=9606 GN=WDR55 PE=1 SV=1	24828	15	4(0)	2(0)	0.13	4%	G3V1J0_uniprot
										sp|Q86VH2|KIF27_HUMAN	KIF27	Kinesin-like protein KIF27 OS=Homo sapiens OX=9606 GN=KIF27 PE=2 SV=1	161324	15	5(0)	3(0)	0.02	1%	Q86VH2_uniprot
										tr|A0A2R8Y4H4|A0A2R8Y4H4_HUMAN	LRRC9	Leucine-rich repeat-containing protein 9 OS=Homo sapiens OX=9606 GN=LRRC9 PE=4 SV=1	173242	15	4(0)	2(0)	0.02	1%	A0A2R8Y4H4_uniprot
										tr|A0A0S2Z5Q2|A0A0S2Z5Q2_HUMAN	L3MBTL2	Lmbt-like 2 (Drosophila) isoform 2 OS=Homo sapiens OX=9606 GN=L3MBTL2 PE=2 SV=1	72762	15	2(0)	1(0)	0.05	1%	A0A0S2Z5Q2_uniprot

## Sheet: Sheet2
Accession	Gene Name	Description	Mass	Score	Matches	Sequences	emPAI	Coverage
tr|A0A384NYT8|A0A384NYT8_HUMAN		Tubulin beta chain (Fragment) OS=Homo sapiens OX=9606 PE=2 SV=1	49893	83	8(3)	7(3)	0.29	19%	A0A384NYT8_uniprot
tr|D3DU92|D3DU92_HUMAN	RNPS1	RNA binding protein S1 OS=Homo sapiens OX=9606 GN=RNPS1 PE=1 SV=1	34188	68	3(2)	3(2)	0.20	11%	D3DU92_uniprot
tr|A0A248RGE3|A0A248RGE3_HUMAN		40S ribosomal protein (Fragment) OS=Homo sapiens OX=9606 PE=2 SV=1	17049	45	1(1)	1(1)	0.20	11%	A0A248RGE3_uniprot
tr|A0A0A0MS51|A0A0A0MS51_HUMAN	GSN	Gelsolin OS=Homo sapiens OX=9606 GN=GSN PE=1 SV=1	82759	40	5(0)	5(0)	0.08	7%	A0A0A0MS51_uniprot
tr|A8K134|A8K134_HUMAN		cDNA FLJ75245, highly similar to Homo sapiens carbamoyl-phosphate synthetase 1, mitochondrial (CPS1), mRNA OS=Homo sapiens OX=9606 PE=2 SV=1	165961	37	4(1)	4(1)	0.02	3%	A8K134_uniprot
tr|A1A508|A1A508_HUMAN	PRSS3	PRSS3 protein OS=Homo sapiens OX=9606 GN=PRSS3 PE=2 SV=1	27040	36	1(1)	1(1)	0.12	5%	A1A508_uniprot
tr|Q6MZU6|Q6MZU6_HUMAN	DKFZp686C15213	Uncharacterized protein DKFZp686C15213 OS=Homo sapiens OX=9606 GN=DKFZp686C15213 PE=2 SV=1	51864	30	3(0)	2(0)	0.06	3%	Q6MZU6_uniprot
tr|A0A024RCN6|A0A024RCN6_HUMAN	VARS	VARS OS=Homo sapiens OX=9606 GN=VARS PE=1 SV=1	141642	28	1(0)	1(0)	0.02	0%	A0A024RCN6_uniprot
sp|O15021|MAST4_HUMAN	MAST4	Microtubule-associated serine/threonine-protein kinase 4 OS=Homo sapiens OX=9606 GN=MAST4 PE=1 SV=4	286146	23	9(0)	6(0)	0.01	1%	O15021_uniprot
tr|A0A2X0SFJ0|A0A2X0SFJ0_HUMAN	TRIO	TRIO (Fragment) OS=Homo sapiens OX=9606 GN=TRIO PE=4 SV=1	344633	23	6(0)	5(0)	0.01	1%	A0A2X0SFJ0_uniprot
sp|P49454|CENPF_HUMAN	CENPF	Centromere protein F OS=Homo sapiens OX=9606 GN=CENPF PE=1 SV=3	360442	21	7(0)	6(0)	0.01	1%	P49454_uniprot
tr|A0A2R8Y516|A0A2R8Y516_HUMAN	AUTS2	Autism susceptibility gene 2 protein (Fragment) OS=Homo sapiens OX=9606 GN=AUTS2 PE=4 SV=1	17502	20	1(0)	1(0)	0.19	5%	A0A2R8Y516_uniprot
tr|H0YAQ3|H0YAQ3_HUMAN	KHDRBS3	KH domain-containing, RNA-binding, signal transduction-associated protein 3 (Fragment) OS=Homo sapiens OX=9606 GN=KHDRBS3 PE=1 SV=1	21539	20	1(0)	1(0)	0.16	5%	H0YAQ3_uniprot
tr|A0A024R4S2|A0A024R4S2_HUMAN	PPP1R12C	Protein phosphatase 1 regulatory subunit OS=Homo sapiens OX=9606 GN=PPP1R12C PE=4 SV=1	85171	20	2(0)	2(0)	0.04	2%	A0A024R4S2_uniprot
tr|E3Q1J2|E3Q1J2_HUMAN	HLA-B	MHC class I antigen (Fragment) OS=Homo sapiens OX=9606 GN=HLA-B PE=3 SV=1	31790	20	1(0)	1(0)	0.10	5%	E3Q1J2_uniprot
tr|A0A0S2Z4P6|A0A0S2Z4P6_HUMAN	BTRC	Beta-transducin repeat containing isoform 1 (Fragment) OS=Homo sapiens OX=9606 GN=BTRC PE=2 SV=1	70248	19	1(0)	1(0)	0.05	1%	A0A0S2Z4P6_uniprot
sp|O94804|STK10_HUMAN	STK10	Serine/threonine-protein kinase 10 OS=Homo sapiens OX=9606 GN=STK10 PE=1 SV=1	112749	18	3(0)	3(0)	0.03	3%	O94804_uniprot
tr|A0A0S2Z3S6|A0A0S2Z3S6_HUMAN	CYBB	Cytochrome b-245 beta polypeptide isoform 1 (Fragment) OS=Homo sapiens OX=9606 GN=CYBB PE=2 SV=1	66206	18	2(0)	1(0)	0.05	1%	A0A0S2Z3S6_uniprot
