# Supplementary material for: RNPS1 stabilizes NAT10 protein to facilitate translation in cancer via tRNA ac4C modification
Source: Int J Oral Sci. 2024 Jan 22;16:6. doi: 10.1038/s41368-023-00276-7 (PMC10800354; doi:10.1038/s41368-023-00276-7)
Supplement: Supplementary file 7 — Table S2. related to Figure 5 [file 41368_2023_276_MOESM7_ESM.xlsx]

## Sheet: Sheet1
Table S2. related to Figure 5
tRNA-ID	Site
chr11.trna5-SerGCT	12
chr10.trna2-SerTGA	12
chr6.trna160-LeuTAA	79
chr6.trna153-SerTGA	12
chr6.trna51-SerAGA	12
chr12.trna2-SerCGA	3
chr6.trna142-SerCGA	12
chr17.trna17-ArgTCG	4
chr2.trna4-LeuAAG	50
chr6.trna131-LeuAAG	6
chr6.trna62-SerGCT	12
chr12.trna2-SerCGA	12
chr16.trna27-LeuTAG	12
chr1.trna66-LeuCAA	12
chr6.trna146-LeuCAA	12
chr6.trna120-ValAAC	65
chr17.trna41-SerCGA	12
