# Supplementary material for: RNPS1 stabilizes NAT10 protein to facilitate translation in cancer via tRNA ac4C modification
Source: Int J Oral Sci. 2024 Jan 22;16:6. doi: 10.1038/s41368-023-00276-7 (PMC10800354; doi:10.1038/s41368-023-00276-7)
Supplement: Supplementary file 8 — Table S3. related to Figure 6 [file 41368_2023_276_MOESM8_ESM.xlsx]

## Sheet: Sheet1
Table S3. related to Figure 6
gene_id	gene_symbol	P_value(shRNPS1_vs_shControl)	TR_shRNPS1_1/shControl_1	TR_shRNPS1_2/shControl_2	TR_shRNPS1_3/shControl_3	average_TR_shRNPS1/shControl
57153	SLC44A2	5.30071e-08	0.611297	0.606943	0.610845	0.609695	down
3875	KRT18	7.88332e-08	0.629371	0.644462	0.641097	0.63831	down
8570	KHSRP	1.03112e-07	0.664937	0.659824	0.657752	0.660838	down
54206	ERRFI1	1.31558e-07	0.672913	0.656907	0.669011	0.666277	down
2821	GPI	1.42401e-07	0.61218	0.598998	0.602978	0.604718	down
83931	STK40	2.00826e-07	0.542484	0.538144	0.53558	0.538736	down
64132	XYLT2	2.67307e-07	0.570799	0.581386	0.579079	0.577088	down
9746	CLSTN3	2.90468e-07	0.563804	0.559928	0.551989	0.558574	down
1958	EGR1	3.79085e-07	0.328533	0.341449	0.335693	0.335225	down
200958	MUC20	4.13267e-07	0.557773	0.532039	0.549552	0.546455	down
50488	MINK1	4.87567e-07	0.584071	0.561365	0.574967	0.573468	down
3675	ITGA3	4.9821e-07	0.595408	0.61916	0.609389	0.607986	down
57636	ARHGAP23	5.57311e-07	0.578398	0.576445	0.556947	0.570597	down
59	ACTA2	5.71542e-07	0.575634	0.594601	0.580243	0.583493	down
2118	ETV4	6.1715e-07	0.649217	0.673256	0.659811	0.660762	down
1364	CLDN4	6.41965e-07	0.523968	0.523302	0.494651	0.513974	down
8189	SYMPK	6.66271e-07	0.514717	0.513554	0.52732	0.518531	down
57462	MYORG	9.17577e-07	0.598196	0.613591	0.623403	0.61173	down
1786	DNMT1	1.47899e-06	0.612354	0.613701	0.595363	0.607139	down
23061	TBC1D9B	1.52559e-06	0.650962	0.662575	0.639596	0.651044	down
23264	ZC3H7B	1.59796e-06	0.53876	0.530929	0.560791	0.543493	down
81	ACTN4	1.6706e-06	0.657591	0.677479	0.65404	0.663037	down
29954	POMT2	1.6754e-06	0.581764	0.593231	0.61123	0.595408	down
4854	NOTCH3	1.69111e-06	0.404909	0.446866	0.429823	0.427199	down
79143	MBOAT7	1.76744e-06	0.572955	0.560624	0.564889	0.566156	down
255783	INAFM1	1.81221e-06	0.644744	0.652462	0.623821	0.640342	down
91289	LMF2	2.10447e-06	0.583403	0.59804	0.608613	0.596685	down
10081	PDCD7	2.11188e-06	0.633146	0.658995	0.661454	0.651198	down
9918	NCAPD2	2.18746e-06	0.582069	0.561496	0.552576	0.56538	down
6929	TCF3	2.35295e-06	0.597654	0.566084	0.582647	0.582129	down
3996	LLGL1	2.5394e-06	0.548091	0.572065	0.543085	0.554414	down
10163	WASF2	2.54958e-06	0.575932	0.604787	0.578321	0.586347	down
54471	MIEF1	2.64477e-06	0.641392	0.639644	0.611468	0.630835	down
1453	CSNK1D	2.65218e-06	0.651156	0.652118	0.65961	0.654295	down
9221	NOLC1	2.78464e-06	0.600953	0.639728	0.623371	0.621351	down
1497	CTNS	2.83479e-06	0.617987	0.647407	0.641315	0.63557	down
23170	TTLL12	2.90328e-06	0.583744	0.568687	0.561873	0.571435	down
7517	XRCC3	3.00119e-06	0.538673	0.542203	0.554408	0.545095	down
4609	MYC	3.05344e-06	0.474728	0.468972	0.489094	0.477598	down
57680	CHD8	3.08131e-06	0.660113	0.652055	0.627787	0.646651	down
10743	RAI1	3.14343e-06	0.62692	0.593665	0.59467	0.605085	down
9401	RECQL4	3.22079e-06	0.606867	0.630069	0.634154	0.623697	down
2196	FAT2	3.25255e-06	0.612504	0.627206	0.605559	0.61509	down
55226	NAT10	3.26133e-06	0.634256	0.604641	0.611793	0.616897	down
84678	KDM2B	3.30724e-06	0.558538	0.597068	0.592434	0.58268	down
643669	CCER2	3.46137e-06	0.602414	0.595566	0.60092	0.599633	down
37	ACADVL	3.6741e-06	0.522557	0.481405	0.484046	0.496003	down
23492	CBX7	3.7436e-06	0.483509	0.466047	0.476139	0.475232	down
10554	AGPAT1	3.76127e-06	0.49364	0.528171	0.484151	0.501987	down
79102	RNF26	3.84729e-06	0.555338	0.558545	0.542196	0.552026	down
23082	PPRC1	4.25629e-06	0.497025	0.519938	0.511812	0.509592	down
23218	NBEAL2	4.66599e-06	0.450405	0.425769	0.415108	0.430427	down
790	CAD	4.68518e-06	0.517225	0.503683	0.501605	0.507504	down
80178	TEDC2	4.70264e-06	0.548779	0.52879	0.506218	0.527929	down
92017	SNX29	4.75011e-06	0.621737	0.596553	0.60455	0.607613	down
57659	ZBTB4	4.79687e-06	0.637923	0.665214	0.658701	0.653946	down
22883	CLSTN1	4.81332e-06	0.622306	0.62043	0.618795	0.620511	down
65123	INTS3	4.85256e-06	0.56962	0.522929	0.555795	0.549448	down
4771	NF2	4.87988e-06	0.627473	0.597472	0.608266	0.61107	down
57572	DOCK6	4.99057e-06	0.511262	0.521149	0.518754	0.517055	down
7468	NSD2	5.00312e-06	0.583581	0.580621	0.564771	0.576325	down
4150	MAZ	5.0326e-06	0.632967	0.619377	0.649128	0.633824	down
8514	KCNAB2	5.11676e-06	0.530827	0.509939	0.527601	0.522789	down
51006	SLC35C2	5.15301e-06	0.566494	0.543111	0.551679	0.553762	down
79709	COLGALT1	5.33112e-06	0.675956	0.639003	0.651279	0.655413	down
2353	FOS	5.33195e-06	0.440682	0.426344	0.394945	0.420657	down
84058	WDR54	5.35647e-06	0.604504	0.647406	0.633986	0.628632	down
6046	BRD2	5.36072e-06	0.593089	0.622354	0.581321	0.598922	down
2707	GJB3	5.38296e-06	0.619855	0.642205	0.604201	0.622087	down
5514	PPP1R10	5.43857e-06	0.592426	0.554375	0.600018	0.582273	down
27301	APEX2	5.44077e-06	0.658023	0.637861	0.613091	0.636325	down
382	ARF6	5.45416e-06	0.645736	0.674929	0.668071	0.662912	down
114794	ELFN2	5.48528e-06	0.350685	0.282857	0.336471	0.323338	down
5863	RGL2	5.57425e-06	0.59145	0.584936	0.571025	0.58247	down
55544	RBM38	5.63198e-06	0.631433	0.643292	0.653741	0.642822	down
84231	TRAF7	5.669e-06	0.584873	0.561248	0.534336	0.560152	down
7851	MALL	5.77534e-06	0.438743	0.448568	0.470663	0.452658	down
387521	TMEM189	5.77734e-06	0.629237	0.652327	0.648277	0.64328	down
22905	EPN2	5.80854e-06	0.612024	0.632568	0.63628	0.626957	down
112939	NACC1	5.80971e-06	0.676582	0.653186	0.649558	0.659775	down
58525	WIZ	5.93091e-06	0.607229	0.628759	0.613551	0.616513	down
79581	SLC52A2	5.94578e-06	0.656197	0.666096	0.634745	0.652346	down
2686	GGT7	5.98757e-06	0.630476	0.642226	0.611047	0.627917	down
10869	USP19	6.22039e-06	0.565737	0.586358	0.594279	0.582125	down
16	AARS	6.29733e-06	0.680504	0.666178	0.640568	0.662416	down
441478	NRARP	6.48984e-06	0.474891	0.473839	0.474804	0.474511	down
80149	ZC3H12A	6.72975e-06	0.416078	0.442709	0.458372	0.439053	down
5786	PTPRA	6.84508e-06	0.581328	0.569645	0.609534	0.586836	down
975	CD81	6.93946e-06	0.60679	0.573191	0.60992	0.596634	down
55643	BTBD2	6.94799e-06	0.615665	0.613207	0.569163	0.599345	down
84720	PIGO	6.97435e-06	0.524458	0.543389	0.524846	0.530898	down
622	BDH1	7.02487e-06	0.634286	0.653743	0.656444	0.648158	down
9826	ARHGEF11	7.20871e-06	0.587454	0.560776	0.552155	0.566795	down
7040	TGFB1	7.26208e-06	0.636433	0.611288	0.62711	0.624943	down
64218	SEMA4A	7.26493e-06	0.558472	0.520966	0.500036	0.526491	down
78999	LRFN4	7.30355e-06	0.552861	0.560532	0.53181	0.548401	down
4668	NAGA	7.32008e-06	0.607435	0.613477	0.587461	0.602791	down
79651	RHBDF2	7.35521e-06	0.554804	0.53554	0.530916	0.54042	down
8061	FOSL1	7.49034e-06	0.449261	0.423245	0.423568	0.432025	down
79134	TMEM185B	7.50062e-06	0.498686	0.53447	0.494703	0.509286	down
27339	PRPF19	7.51964e-06	0.588661	0.609572	0.585441	0.594558	down
2783	GNB2	7.72229e-06	0.6485	0.658265	0.61959	0.642119	down
2177	FANCD2	7.85007e-06	0.609668	0.631425	0.654515	0.631869	down
25921	ZDHHC5	7.85485e-06	0.629803	0.660477	0.672134	0.654138	down
113452	TMEM54	8.22279e-06	0.687089	0.651036	0.659162	0.665762	down
2734	GLG1	8.25788e-06	0.608822	0.587444	0.623711	0.606659	down
5351	PLOD1	8.35396e-06	0.679	0.634339	0.647071	0.65347	down
23523	CABIN1	8.52558e-06	0.61992	0.57697	0.605355	0.600748	down
27352	SGSM3	8.54139e-06	0.63253	0.629976	0.62061	0.627705	down
56850	GRIPAP1	8.79575e-06	0.616377	0.614621	0.633605	0.621534	down
55670	PEX26	8.81836e-06	0.53907	0.590326	0.545502	0.558299	down
22984	PDCD11	8.92035e-06	0.581123	0.618412	0.561981	0.587172	down
79922	MRM1	9.03598e-06	0.527873	0.52578	0.564867	0.539507	down
1001	CDH3	9.06927e-06	0.673374	0.636137	0.634825	0.648112	down
51073	MRPL4	9.07446e-06	0.67771	0.654621	0.659982	0.664104	down
8862	APLN	9.26129e-06	0.320114	0.348603	0.315718	0.328145	down
6575	SLC20A2	9.35537e-06	0.596106	0.554511	0.595673	0.582096	down
55735	DNAJC11	9.49703e-06	0.678391	0.655619	0.633828	0.655946	down
7703	PCGF2	9.50225e-06	0.618237	0.56827	0.604782	0.597096	down
9726	ZNF646	9.59845e-06	0.532154	0.513456	0.545009	0.530206	down
22992	KDM2A	9.9625e-06	0.616038	0.627257	0.651277	0.631524	down
9777	TM9SF4	1.00698e-05	0.623035	0.575738	0.616305	0.605026	down
4221	MEN1	1.01693e-05	0.559191	0.585398	0.558442	0.567677	down
55128	TRIM68	1.02771e-05	0.643704	0.621263	0.645438	0.636802	down
56996	SLC12A9	1.04094e-05	0.515833	0.567143	0.523512	0.535496	down
3728	JUP	1.04132e-05	0.607762	0.606287	0.642647	0.618899	down
162	AP1B1	1.04618e-05	0.663467	0.629104	0.617737	0.636769	down
7290	HIRA	1.05143e-05	0.567968	0.624759	0.602135	0.598287	down
8704	B4GALT2	1.05567e-05	0.648771	0.623597	0.606188	0.626185	down
23310	NCAPD3	1.06411e-05	0.650787	0.679852	0.667158	0.665932	down
5296	PIK3R2	1.07567e-05	0.594346	0.62355	0.570035	0.595977	down
8703	B4GALT3	1.08054e-05	0.572576	0.589468	0.583512	0.581852	down
2064	ERBB2	1.08104e-05	0.611857	0.611267	0.577023	0.600049	down
4343	MOV10	1.08587e-05	0.636446	0.632097	0.657512	0.642018	down
10904	BLCAP	1.08697e-05	0.581728	0.61007	0.636924	0.609574	down
5606	MAP2K3	1.08763e-05	0.641105	0.679441	0.636673	0.652407	down
92154	MTSS1L	1.09252e-05	0.471774	0.446901	0.462401	0.460359	down
823	CAPN1	1.12112e-05	0.647669	0.63207	0.618898	0.632879	down
3927	LASP1	1.1259e-05	0.637601	0.675974	0.652694	0.655423	down
26020	LRP10	1.12698e-05	0.657744	0.684266	0.636976	0.659662	down
79784	MYH14	1.13687e-05	0.450968	0.443609	0.40728	0.433952	down
29882	ANAPC2	1.15199e-05	0.667168	0.642617	0.614965	0.641583	down
112	ADCY6	1.1701e-05	0.548035	0.534182	0.577705	0.553307	down
6692	SPINT1	1.1876e-05	0.666317	0.66488	0.649887	0.660361	down
113829	SLC35A4	1.19041e-05	0.578457	0.583388	0.615222	0.592356	down
8720	MBTPS1	1.20478e-05	0.59658	0.603412	0.62369	0.607894	down
9580	SOX13	1.21634e-05	0.597146	0.570859	0.539119	0.569041	down
8924	HERC2	1.21729e-05	0.52892	0.524554	0.472747	0.50874	down
56894	AGPAT3	1.21983e-05	0.512428	0.510492	0.5194	0.514107	down
10945	KDELR1	1.23027e-05	0.62115	0.672854	0.642321	0.645442	down
4296	MAP3K11	1.25989e-05	0.607549	0.593599	0.59112	0.597423	down
22879	MON1B	1.26425e-05	0.559737	0.595151	0.566712	0.573867	down
55665	URGCP	1.26561e-05	0.628303	0.628909	0.5836	0.613604	down
117246	FTSJ3	1.28435e-05	0.656959	0.608154	0.636535	0.633883	down
9703	KIAA0100	1.2947e-05	0.573954	0.608905	0.595064	0.592641	down
4294	MAP3K10	1.29522e-05	0.550756	0.504233	0.483429	0.512806	down
8888	MCM3AP	1.29708e-05	0.597299	0.577353	0.582922	0.585858	down
6723	SRM	1.31206e-05	0.542024	0.547565	0.53696	0.542183	down
3486	IGFBP3	1.31844e-05	0.555131	0.515486	0.577	0.549206	down
65249	ZSWIM4	1.34145e-05	0.587328	0.599976	0.619936	0.602414	down
6812	STXBP1	1.34927e-05	0.568708	0.576218	0.626561	0.590495	down
359948	IRF2BP2	1.35562e-05	0.651961	0.609216	0.619141	0.626773	down
682	BSG	1.35655e-05	0.62328	0.597649	0.615317	0.612082	down
23193	GANAB	1.3607e-05	0.582543	0.582229	0.603383	0.589385	down
23199	GSE1	1.367e-05	0.645719	0.680359	0.632945	0.653007	down
2261	FGFR3	1.3694e-05	0.505274	0.472081	0.471164	0.48284	down
27112	FAM155B	1.3722e-05	0.517506	0.497083	0.456823	0.49047	down
3959	LGALS3BP	1.37343e-05	0.570128	0.525597	0.559759	0.551828	down
10523	CHERP	1.39946e-05	0.618748	0.570606	0.597829	0.595728	down
51729	WBP11	1.40006e-05	0.645665	0.605537	0.65337	0.634857	down
929	CD14	1.41363e-05	0.55115	0.537897	0.570035	0.553027	down
54862	CC2D1A	1.43592e-05	0.674813	0.623644	0.631956	0.643471	down
51621	KLF13	1.44669e-05	0.608427	0.635939	0.644622	0.629663	down
51593	SRRT	1.46647e-05	0.60054	0.58816	0.645427	0.611376	down
10938	EHD1	1.53593e-05	0.573267	0.596981	0.582371	0.584206	down
196463	PLBD2	1.53809e-05	0.59169	0.635089	0.647363	0.624714	down
171023	ASXL1	1.55787e-05	0.669831	0.679785	0.642755	0.664124	down
60	ACTB	1.56004e-05	0.598731	0.65257	0.616701	0.622667	down
10131	TRAP1	1.56032e-05	0.630975	0.623405	0.601806	0.618729	down
23247	KIAA0556	1.5702e-05	0.569987	0.593376	0.624759	0.596041	down
6662	SOX9	1.57931e-05	0.506886	0.53009	0.477648	0.504875	down
9600	PITPNM1	1.58035e-05	0.644637	0.592637	0.598895	0.612056	down
23509	POFUT1	1.604e-05	0.677305	0.643321	0.678763	0.666463	down
10848	PPP1R13L	1.63544e-05	0.637454	0.639253	0.622621	0.63311	down
4940	OAS3	1.65847e-05	0.512406	0.568475	0.564177	0.548353	down
5430	POLR2A	1.66781e-05	0.564881	0.56778	0.552789	0.561816	down
9013	TAF1C	1.67141e-05	0.588546	0.537889	0.566416	0.564284	down
64866	CDCP1	1.68536e-05	0.632632	0.6183	0.671955	0.640963	down
51291	GMIP	1.72787e-05	0.672538	0.664725	0.621795	0.653019	down
5585	PKN1	1.73537e-05	0.607368	0.623483	0.60574	0.612197	down
100505573	INAFM2	1.7403e-05	0.528657	0.567739	0.579416	0.558604	down
29803	REPIN1	1.74292e-05	0.494666	0.548695	0.556596	0.533319	down
6874	TAF4	1.77137e-05	0.547126	0.582835	0.615245	0.581735	down
2192	FBLN1	1.79657e-05	0.565459	0.604783	0.593769	0.588004	down
81848	SPRY4	1.79865e-05	0.604914	0.596116	0.625149	0.608726	down
23400	ATP13A2	1.80756e-05	0.526469	0.559372	0.498851	0.52823	down
83959	SLC4A11	1.81837e-05	0.43006	0.493185	0.469468	0.464238	down
57140	RNPEPL1	1.82553e-05	0.518604	0.494827	0.514215	0.509215	down
53373	TPCN1	1.84298e-05	0.444025	0.505242	0.481505	0.476924	down
113	ADCY7	1.84448e-05	0.438813	0.475811	0.4355	0.450042	down
1802	DPH2	1.8631e-05	0.612659	0.637453	0.590476	0.613529	down
25	ABL1	1.86842e-05	0.638735	0.683289	0.664219	0.662081	down
3654	IRAK1	1.86964e-05	0.677153	0.679471	0.630127	0.66225	down
197258	FUK	1.87246e-05	0.479484	0.457155	0.47085	0.469163	down
283149	BCL9L	1.88065e-05	0.583486	0.534642	0.569921	0.562683	down
23211	ZC3H4	1.89524e-05	0.494326	0.485151	0.443127	0.474201	down
56666	PANX2	1.90925e-05	0.631659	0.641155	0.587647	0.620154	down
1500	CTNND1	1.99023e-05	0.612633	0.639283	0.65524	0.635719	down
57222	ERGIC1	1.99119e-05	0.667243	0.646456	0.684251	0.665983	down
2806	GOT2	1.99741e-05	0.663656	0.657494	0.671479	0.664209	down
6891	TAP2	2.0055e-05	0.560117	0.567514	0.560409	0.56268	down
140688	NOL4L	2.01542e-05	0.596908	0.576284	0.61808	0.597091	down
23765	IL17RA	2.0166e-05	0.649493	0.622286	0.636556	0.636112	down
124222	PAQR4	2.02906e-05	0.469647	0.511331	0.513567	0.498182	down
7127	TNFAIP2	2.05038e-05	0.494885	0.528026	0.512062	0.511658	down
5768	QSOX1	2.05254e-05	0.607534	0.537779	0.552439	0.565918	down
1489	CTF1	2.05592e-05	0.541336	0.548623	0.525775	0.538578	down
22898	DENND3	2.05941e-05	0.618079	0.676393	0.642457	0.645643	down
57662	CAMSAP3	2.06145e-05	0.63508	0.621958	0.67073	0.642589	down
8906	AP1G2	2.13073e-05	0.582344	0.622935	0.589103	0.598127	down
91304	TMEM259	2.14409e-05	0.537544	0.542088	0.498852	0.526161	down
219	ALDH1B1	2.18109e-05	0.481062	0.499157	0.559463	0.513227	down
23139	MAST2	2.18646e-05	0.613707	0.608302	0.569457	0.597155	down
55691	FRMD4A	2.22063e-05	0.473493	0.527203	0.480748	0.493815	down
64207	IRF2BPL	2.22541e-05	0.643359	0.603522	0.589926	0.612269	down
22864	R3HDM2	2.23461e-05	0.535732	0.533323	0.601627	0.556894	down
651746	ANKRD33B	2.25894e-05	0.445387	0.477723	0.481897	0.468336	down
192111	PGAM5	2.27376e-05	0.63192	0.646289	0.596238	0.624816	down
8986	RPS6KA4	2.27825e-05	0.684554	0.639025	0.667618	0.663733	down
1277	COL1A1	2.28618e-05	0.620744	0.573953	0.600949	0.598548	down
10120	ACTR1B	2.28808e-05	0.672252	0.666168	0.621449	0.65329	down
81037	CLPTM1L	2.30336e-05	0.649362	0.67602	0.65938	0.661588	down
150696	PROM2	2.32409e-05	0.528003	0.557477	0.597779	0.561087	down
6603	SMARCD2	2.33561e-05	0.573223	0.584872	0.62235	0.593482	down
1999	ELF3	2.34508e-05	0.653299	0.639516	0.628674	0.640496	down
29102	DROSHA	2.34899e-05	0.606782	0.552036	0.590173	0.582997	down
6625	SNRNP70	2.38587e-05	0.624675	0.592776	0.606064	0.607839	down
10295	BCKDK	2.39159e-05	0.518683	0.564905	0.559206	0.547598	down
58191	CXCL16	2.41998e-05	0.497818	0.515357	0.477265	0.496813	down
1981	EIF4G1	2.4312e-05	0.630885	0.653413	0.617026	0.633775	down
8140	SLC7A5	2.44056e-05	0.615056	0.658369	0.624779	0.632735	down
154810	AMOTL1	2.45732e-05	0.568817	0.585661	0.592694	0.582391	down
25929	GEMIN5	2.4769e-05	0.641408	0.632471	0.638537	0.637472	down
85456	TNKS1BP1	2.48021e-05	0.618599	0.673713	0.625578	0.639297	down
55841	WWC3	2.48787e-05	0.665293	0.599719	0.616292	0.627101	down
124565	SLC38A10	2.51135e-05	0.565219	0.510166	0.565265	0.546883	down
23163	GGA3	2.51357e-05	0.613913	0.657162	0.667217	0.646097	down
124454	EARS2	2.53849e-05	0.596139	0.644688	0.627994	0.622941	down
2022	ENG	2.56426e-05	0.638324	0.620244	0.591498	0.616689	down
8558	CDK10	2.61429e-05	0.52164	0.542878	0.549946	0.538155	down
3551	IKBKB	2.66939e-05	0.567285	0.540705	0.498649	0.535546	down
79180	EFHD2	2.67596e-05	0.64865	0.618031	0.581726	0.616136	down
1718	DHCR24	2.73059e-05	0.599167	0.647197	0.591576	0.612647	down
126282	TNFAIP8L1	2.73594e-05	0.540235	0.60458	0.602361	0.582392	down
90007	MIDN	2.75996e-05	0.494699	0.523073	0.447682	0.488484	down
6242	RTKN	2.77746e-05	0.634769	0.663914	0.594164	0.630949	down
56919	DHX33	2.80858e-05	0.617758	0.660897	0.615118	0.631258	down
23180	RFTN1	2.82076e-05	0.603948	0.647841	0.581259	0.611016	down
1490	CTGF	2.84538e-05	0.528041	0.574874	0.583073	0.561996	down
31	ACACA	2.84932e-05	0.587619	0.64135	0.634654	0.621208	down
60436	TGIF2	2.86377e-05	0.548728	0.620934	0.585063	0.584908	down
9054	NFS1	2.86639e-05	0.662976	0.657074	0.676065	0.665372	down
80279	CDK5RAP3	2.86731e-05	0.579505	0.59792	0.602495	0.593307	down
1454	CSNK1E	2.87871e-05	0.57772	0.640732	0.619844	0.612766	down
1663	DDX11	2.88439e-05	0.547167	0.543433	0.526092	0.538897	down
2137	EXTL3	2.88613e-05	0.613008	0.654987	0.608585	0.625526	down
5287	PIK3C2B	2.89457e-05	0.5057	0.525303	0.56059	0.530531	down
5442	POLRMT	2.91264e-05	0.604555	0.605909	0.586271	0.598912	down
10106	CTDSP2	2.92069e-05	0.605507	0.592613	0.640351	0.612824	down
226	ALDOA	2.94636e-05	0.676326	0.674778	0.622351	0.657818	down
30000	TNPO2	2.95094e-05	0.650221	0.657519	0.619843	0.642528	down
5119	CHMP1A	2.96626e-05	0.661257	0.606699	0.620642	0.629533	down
11188	NISCH	2.97706e-05	0.655837	0.596319	0.589223	0.613793	down
5883	RAD9A	2.9912e-05	0.60999	0.630546	0.571096	0.603877	down
64319	FBRS	3.04569e-05	0.66006	0.612528	0.635618	0.636069	down
103344718	HOTS	3.049e-05	0.467918	0.474956	0.524487	0.48912	down
4301	AFDN	3.08079e-05	0.637298	0.653133	0.691205	0.660545	down
4041	LRP5	3.11e-05	0.499006	0.55817	0.501203	0.51946	down
220	ALDH1A3	3.12027e-05	0.599771	0.616484	0.571179	0.595811	down
613	BCR	3.16399e-05	0.638857	0.648709	0.635136	0.6409	down
9961	MVP	3.16612e-05	0.653071	0.661184	0.600192	0.638149	down
3860	KRT13	3.1801e-05	0.644199	0.59705	0.600479	0.613909	down
54765	TRIM44	3.18869e-05	0.625349	0.674588	0.662788	0.654242	down
26005	C2CD3	3.19289e-05	0.574198	0.604213	0.573508	0.583973	down
10645	CAMKK2	3.21033e-05	0.590417	0.644332	0.641806	0.625518	down
93487	MAPK1IP1L	3.22714e-05	0.680631	0.650015	0.661511	0.664052	down
6837	MED22	3.25844e-05	0.621857	0.590276	0.590267	0.6008	down
6650	CAPN15	3.27375e-05	0.592806	0.596609	0.547438	0.578951	down
5609	MAP2K7	3.28197e-05	0.650135	0.698568	0.640814	0.663172	down
29775	CARD10	3.28312e-05	0.629646	0.649431	0.650799	0.643292	down
4363	ABCC1	3.28602e-05	0.60699	0.558331	0.56966	0.578327	down
54756	IL17RD	3.28812e-05	0.575325	0.60375	0.617451	0.598842	down
78994	PRR14	3.30451e-05	0.539734	0.475451	0.487159	0.500781	down
9048	ARTN	3.30998e-05	0.665041	0.667896	0.606452	0.646463	down
7994	KAT6A	3.32485e-05	0.630487	0.64052	0.587612	0.61954	down
9610	RIN1	3.35146e-05	0.543143	0.550391	0.511255	0.534929	down
51114	ZDHHC9	3.38042e-05	0.609451	0.559878	0.601431	0.590253	down
4191	MDH2	3.41537e-05	0.619573	0.565753	0.599165	0.59483	down
4967	OGDH	3.42997e-05	0.533488	0.523266	0.593523	0.550092	down
25987	TSKU	3.43815e-05	0.645305	0.645065	0.667271	0.652547	down
29920	PYCR2	3.44417e-05	0.615188	0.660478	0.66118	0.645615	down
51604	PIGT	3.45032e-05	0.661931	0.623561	0.688897	0.65813	down
9905	SGSM2	3.45297e-05	0.553483	0.589856	0.583045	0.575461	down
9123	SLC16A3	3.47231e-05	0.642017	0.620736	0.603339	0.622031	down
339287	MSL1	3.47707e-05	0.593248	0.658668	0.645375	0.63243	down
23357	ANGEL1	3.52117e-05	0.660436	0.645934	0.64547	0.650613	down
23246	BOP1	3.55522e-05	0.643631	0.653177	0.598751	0.631853	down
55040	EPN3	3.60351e-05	0.594028	0.509202	0.552429	0.551886	down
57553	MICAL3	3.60665e-05	0.643367	0.618334	0.595231	0.618977	down
55627	SMPD4	3.61158e-05	0.647814	0.597104	0.610017	0.618312	down
27158	NDOR1	3.61512e-05	0.598974	0.532297	0.579547	0.570273	down
23645	PPP1R15A	3.62537e-05	0.590909	0.574691	0.625023	0.596874	down
9727	RAB11FIP3	3.62544e-05	0.549453	0.566111	0.58372	0.566428	down
9524	TECR	3.63322e-05	0.572253	0.59973	0.633016	0.601666	down
91010	FMNL3	3.64513e-05	0.562404	0.612147	0.540736	0.571762	down
50628	GEMIN4	3.664e-05	0.559538	0.528049	0.556086	0.547891	down
23005	MAPKBP1	3.71828e-05	0.477342	0.559585	0.518168	0.518365	down
399979	SNX19	3.72062e-05	0.58458	0.552456	0.612848	0.583295	down
112267876	LOC112267876	3.73352e-05	0.431123	0.448935	0.482454	0.454171	down
84875	PARP10	3.73816e-05	0.563819	0.528263	0.480319	0.524134	down
7739	ZNF185	3.7611e-05	0.663263	0.617223	0.647792	0.642759	down
5818	NECTIN1	3.7886e-05	0.587875	0.576297	0.546154	0.570109	down
7317	UBA1	3.78958e-05	0.611144	0.622666	0.648285	0.627365	down
9688	NUP93	3.78976e-05	0.59282	0.666838	0.626247	0.628635	down
80727	TTYH3	3.81651e-05	0.499125	0.515095	0.579332	0.531184	down
54620	FBXL19	3.82056e-05	0.583091	0.55059	0.607246	0.580309	down
25865	PRKD2	3.8426e-05	0.637332	0.625766	0.637828	0.633642	down
9788	MTSS1	3.89665e-05	0.653693	0.619493	0.669736	0.647641	down
6464	SHC1	3.92308e-05	0.633106	0.633196	0.664184	0.643495	down
83986	FAM234A	3.93846e-05	0.576852	0.550633	0.490034	0.539173	down
6778	STAT6	3.9413e-05	0.508005	0.425731	0.439306	0.457681	down
7039	TGFA	3.95961e-05	0.610157	0.661374	0.647718	0.63975	down
4796	TONSL	3.9669e-05	0.466106	0.548758	0.51055	0.508472	down
23214	XPO6	3.97345e-05	0.55458	0.553349	0.590381	0.566103	down
10749	KIF1C	3.98905e-05	0.647139	0.657211	0.618318	0.640889	down
3851	KRT4	4.00619e-05	0.507545	0.449001	0.403497	0.453348	down
30846	EHD2	4.05178e-05	0.545581	0.612088	0.55788	0.57185	down
6872	TAF1	4.06776e-05	0.630708	0.67231	0.656923	0.653314	down
23130	ATG2A	4.07071e-05	0.54411	0.494497	0.522414	0.52034	down
26155	NOC2L	4.09866e-05	0.652244	0.67321	0.648518	0.65799	down
51421	AMOTL2	4.09996e-05	0.563901	0.623428	0.617135	0.601488	down
26504	CNNM4	4.1291e-05	0.671053	0.603222	0.638184	0.637487	down
85414	SLC45A3	4.13377e-05	0.510016	0.520525	0.540153	0.523565	down
10397	NDRG1	4.13969e-05	0.665754	0.669152	0.641046	0.658651	down
4478	MSN	4.14079e-05	0.654085	0.648859	0.681174	0.661373	down
2048	EPHB2	4.14365e-05	0.658197	0.695317	0.624546	0.659353	down
63893	UBE2O	4.17283e-05	0.626704	0.691637	0.635492	0.651278	down
595	CCND1	4.17548e-05	0.590818	0.660489	0.624268	0.625191	down
8751	ADAM15	4.17774e-05	0.666168	0.599491	0.617632	0.627764	down
11151	CORO1A	4.20841e-05	0.659672	0.641502	0.666179	0.655784	down
124245	ZC3H18	4.22009e-05	0.594775	0.585732	0.617136	0.599214	down
1366	CLDN7	4.22279e-05	0.668728	0.646277	0.603076	0.63936	down
161145	TMEM229B	4.23414e-05	0.439125	0.400376	0.413205	0.417569	down
9810	RNF40	4.25124e-05	0.659194	0.590192	0.639975	0.629787	down
8224	SYN3	4.25372e-05	0.465656	0.501366	0.518609	0.49521	down
5894	RAF1	4.27998e-05	0.645296	0.605962	0.612565	0.621275	down
4804	NGFR	4.2802e-05	0.478755	0.435132	0.430477	0.448121	down
170463	SSBP4	4.29519e-05	0.53696	0.54823	0.472214	0.519135	down
23344	ESYT1	4.31569e-05	0.592639	0.6366	0.601408	0.610216	down
9783	RIMS3	4.32559e-05	0.471429	0.363798	0.414475	0.416567	down
10298	PAK4	4.32982e-05	0.584141	0.590115	0.532862	0.569039	down
23268	DNMBP	4.34736e-05	0.683224	0.618421	0.666366	0.656004	down
9962	SLC23A2	4.38971e-05	0.597894	0.583091	0.658071	0.613019	down
6405	SEMA3F	4.48655e-05	0.491272	0.495586	0.474566	0.487141	down
9052	GPRC5A	4.50185e-05	0.494561	0.547067	0.504461	0.515363	down
83590	TMUB1	4.52643e-05	0.578581	0.635831	0.576592	0.597001	down
2548	GAA	4.55938e-05	0.522749	0.563102	0.535373	0.540408	down
57492	ARID1B	4.58813e-05	0.659087	0.631198	0.639192	0.643159	down
286262	TPRN	4.60023e-05	0.631245	0.605395	0.566077	0.600906	down
9927	MFN2	4.60474e-05	0.645118	0.69811	0.649377	0.664202	down
9392	TGFBRAP1	4.63247e-05	0.621251	0.676106	0.61893	0.638762	down
718	C3	4.66799e-05	0.516326	0.528159	0.476032	0.506839	down
115	ADCY9	4.67117e-05	0.516496	0.511886	0.536162	0.521515	down
7916	PRRC2A	4.67804e-05	0.599826	0.552918	0.562404	0.571716	down
8525	DGKZ	4.69368e-05	0.623162	0.594075	0.579403	0.59888	down
64837	KLC2	4.70416e-05	0.658721	0.669914	0.634794	0.654476	down
6653	SORL1	4.72233e-05	0.582748	0.529511	0.518383	0.543547	down
9779	TBC1D5	4.73125e-05	0.679209	0.662175	0.62771	0.656365	down
7625	ZNF74	4.77861e-05	0.621333	0.577952	0.639011	0.612765	down
284615	ANKRD34A	4.80627e-05	0.60545	0.610955	0.553678	0.590028	down
57479	PRR12	4.80824e-05	0.556967	0.515785	0.544935	0.539229	down
23001	WDFY3	4.823e-05	0.581434	0.554554	0.549963	0.561984	down
8509	NDST2	4.82789e-05	0.626651	0.623691	0.609089	0.61981	down
7706	TRIM25	4.85968e-05	0.491209	0.527682	0.50352	0.50747	down
79650	USB1	4.86506e-05	0.505137	0.513959	0.5319	0.516999	down
1200	TPP1	4.86571e-05	0.584054	0.603318	0.635409	0.607594	down
5880	RAC2	4.87421e-05	0.617503	0.594487	0.667613	0.626534	down
64210	MMS19	4.87516e-05	0.677832	0.666849	0.621039	0.65524	down
2194	FASN	4.88663e-05	0.523209	0.565586	0.511269	0.533355	down
899	CCNF	4.92378e-05	0.645903	0.678878	0.673885	0.666222	down
9761	MLEC	4.92929e-05	0.617207	0.668706	0.633228	0.639714	down
200734	SPRED2	4.956e-05	0.645013	0.573728	0.593558	0.6041	down
1979	EIF4EBP2	4.96032e-05	0.638809	0.645278	0.669891	0.651326	down
10999	SLC27A4	4.98624e-05	0.636783	0.555072	0.579381	0.590412	down
23450	SF3B3	5.05508e-05	0.632129	0.670587	0.648908	0.650541	down
3321	IGSF3	5.11804e-05	0.613154	0.650655	0.626939	0.630249	down
8091	HMGA2	5.13647e-05	0.613089	0.627004	0.628449	0.622847	down
10312	TCIRG1	5.14105e-05	0.560981	0.620968	0.544373	0.575441	down
90780	PYGO2	5.14508e-05	0.629559	0.614358	0.639921	0.627946	down
57521	RPTOR	5.1619e-05	0.534716	0.542287	0.504071	0.527025	down
51257	44257	5.16439e-05	0.577699	0.547036	0.58352	0.569418	down
4784	NFIX	5.18769e-05	0.614546	0.61937	0.598094	0.61067	down
23339	VPS39	5.19566e-05	0.651911	0.629347	0.645558	0.642272	down
10036	CHAF1A	5.19852e-05	0.629082	0.618101	0.619902	0.622362	down
57787	MARK4	5.19875e-05	0.595004	0.602143	0.649037	0.615395	down
83715	ESPN	5.21092e-05	0.502066	0.56626	0.493713	0.52068	down
11264	PXMP4	5.21923e-05	0.600282	0.584681	0.640222	0.608395	down
84747	UNC119B	5.26184e-05	0.623285	0.597498	0.590692	0.603825	down
64755	C16orf58	5.26256e-05	0.567635	0.487163	0.514054	0.522951	down
11180	WDR6	5.28387e-05	0.59014	0.499365	0.563069	0.550858	down
5211	PFKL	5.29609e-05	0.562024	0.606862	0.569466	0.579451	down
3659	IRF1	5.30318e-05	0.52469	0.554669	0.507418	0.528925	down
23191	CYFIP1	5.3046e-05	0.605007	0.59119	0.626008	0.607402	down
23513	SCRIB	5.36692e-05	0.62093	0.564812	0.53519	0.573644	down
2039	DMTN	5.37737e-05	0.499551	0.514304	0.4576	0.490485	down
9780	PIEZO1	5.39551e-05	0.59706	0.617785	0.548488	0.587778	down
103	ADAR	5.41948e-05	0.649986	0.691303	0.652841	0.66471	down
83999	KREMEN1	5.45092e-05	0.567255	0.596472	0.623653	0.595793	down
4798	NFRKB	5.4612e-05	0.654093	0.636869	0.641335	0.644099	down
894	CCND2	5.47321e-05	0.590486	0.657263	0.594541	0.614097	down
100287171	WASHC1	5.50509e-05	0.672878	0.620266	0.673138	0.655427	down
79007	DBNDD1	5.52262e-05	0.505144	0.553215	0.556257	0.538205	down
80024	SLC8B1	5.5509e-05	0.550816	0.525075	0.535522	0.537137	down
79751	SLC25A22	5.57127e-05	0.513322	0.442699	0.502395	0.486139	down
283638	CEP170B	5.58046e-05	0.67195	0.593555	0.643743	0.636416	down
81622	UNC93B1	5.59646e-05	0.601832	0.624977	0.575477	0.600762	down
89958	SAPCD2	5.6121e-05	0.534749	0.603315	0.515783	0.551283	down
23129	PLXND1	5.6256e-05	0.706308	0.662168	0.629165	0.66588	down
92799	SHKBP1	5.64131e-05	0.546608	0.637054	0.577873	0.587178	down
3141	HLCS	5.74479e-05	0.583068	0.616077	0.614314	0.604486	down
8242	KDM5C	5.81105e-05	0.624285	0.656489	0.610841	0.630538	down
29927	SEC61A1	5.82979e-05	0.63877	0.693788	0.664165	0.665574	down
9968	MED12	5.85365e-05	0.47803	0.568791	0.527752	0.524857	down
9776	ATG13	5.85498e-05	0.604378	0.633311	0.610314	0.616001	down
253980	KCTD13	5.91964e-05	0.551416	0.61059	0.579172	0.580393	down
3159	HMGA1	5.9343e-05	0.598138	0.545153	0.577065	0.573452	down
79567	RIPOR1	5.94546e-05	0.643381	0.563606	0.590944	0.59931	down
9917	FAM20B	5.96909e-05	0.630923	0.626436	0.604986	0.620782	down
23780	APOL2	5.98921e-05	0.589818	0.617517	0.551049	0.586128	down
23380	SRGAP2	5.99842e-05	0.569551	0.598046	0.651572	0.60639	down
5326	PLAGL2	6.00186e-05	0.50746	0.587735	0.586446	0.560547	down
284613	CYB561D1	6.00326e-05	0.475181	0.513681	0.406169	0.46501	down
57533	TBC1D14	6.03031e-05	0.601349	0.628733	0.567065	0.599049	down
27242	TNFRSF21	6.03981e-05	0.592937	0.609816	0.637118	0.61329	down
6714	SRC	6.04847e-05	0.508878	0.553768	0.597352	0.553333	down
55561	CDC42BPG	6.0689e-05	0.580426	0.506676	0.561342	0.549481	down
113235	SLC46A1	6.09084e-05	0.669968	0.657707	0.620638	0.649438	down
3949	LDLR	6.10043e-05	0.598371	0.625971	0.575844	0.600062	down
118738	ZNF488	6.11769e-05	0.481257	0.454263	0.538238	0.491253	down
957	ENTPD5	6.11886e-05	0.647787	0.61144	0.592149	0.617125	down
84985	FAM83A	6.13386e-05	0.667812	0.596397	0.594187	0.619465	down
23254	KAZN	6.1507e-05	0.557958	0.578841	0.574378	0.570392	down
56905	C15orf39	6.22496e-05	0.532128	0.508587	0.464252	0.501656	down
3303	HSPA1A	6.22515e-05	0.5478	0.58004	0.524896	0.550912	down
50626	CYHR1	6.22818e-05	0.64574	0.606614	0.561379	0.604578	down
2720	GLB1	6.23211e-05	0.641716	0.654406	0.701579	0.6659	down
7866	IFRD2	6.24581e-05	0.675244	0.668102	0.602703	0.648683	down
8837	CFLAR	6.33384e-05	0.630434	0.614026	0.646787	0.630416	down
9020	MAP3K14	6.33471e-05	0.585595	0.638289	0.609851	0.611245	down
26233	FBXL6	6.33746e-05	0.550651	0.582508	0.507859	0.547006	down
826	CAPNS1	6.34608e-05	0.638223	0.612698	0.671218	0.640713	down
8936	WASF1	6.38208e-05	0.625551	0.615385	0.654705	0.63188	down
10057	ABCC5	6.3971e-05	0.619529	0.576963	0.527656	0.574716	down
9700	ESPL1	6.4167e-05	0.61178	0.571561	0.526455	0.569932	down
254428	SLC41A1	6.41675e-05	0.568505	0.598268	0.650909	0.605894	down
57805	CCAR2	6.4897e-05	0.651085	0.706779	0.630911	0.662925	down
8824	CES2	6.49513e-05	0.595847	0.615723	0.600725	0.604098	down
23352	UBR4	6.50601e-05	0.496049	0.519375	0.520065	0.51183	down
23286	WWC1	6.52904e-05	0.565404	0.637843	0.642204	0.61515	down
54662	TBC1D13	6.54743e-05	0.63627	0.635445	0.670965	0.64756	down
4193	MDM2	6.56176e-05	0.633082	0.665027	0.625101	0.64107	down
9725	TMEM63A	6.59473e-05	0.499455	0.509026	0.51072	0.5064	down
4302	MLLT6	6.62877e-05	0.514396	0.558967	0.57761	0.550324	down
127281	PRXL2B	6.65573e-05	0.649275	0.623761	0.658871	0.643969	down
149473	CCDC24	6.67316e-05	0.656275	0.644469	0.609864	0.636869	down
79036	KXD1	6.69099e-05	0.595313	0.57658	0.624908	0.598933	down
126133	ALDH16A1	6.70051e-05	0.608089	0.584552	0.593839	0.595493	down
10626	TRIM16	6.73405e-05	0.606909	0.661613	0.625702	0.631408	down
51337	THEM6	6.78346e-05	0.542237	0.580569	0.606155	0.57632	down
27315	PGAP2	6.82317e-05	0.626813	0.654134	0.597637	0.626195	down
1627	DBN1	6.88609e-05	0.551105	0.493479	0.466793	0.503792	down
374819	LRRC37A3	6.93808e-05	0.627624	0.695275	0.676334	0.666411	down
84988	PPP1R16A	6.94369e-05	0.596763	0.54759	0.521549	0.555301	down
55066	PDPR	6.9577e-05	0.550012	0.581903	0.595837	0.575917	down
51400	PPME1	6.96239e-05	0.63012	0.638232	0.565159	0.61117	down
84335	AKT1S1	7.01932e-05	0.638601	0.656306	0.648666	0.647857	down
80347	COASY	7.0245e-05	0.585673	0.634876	0.657643	0.626064	down
58986	TMEM8A	7.08347e-05	0.604542	0.595688	0.552296	0.584175	down
81603	TRIM8	7.08789e-05	0.5116	0.54049	0.552758	0.534949	down
113130	CDCA5	7.12536e-05	0.655696	0.642282	0.574809	0.624263	down
54623	PAF1	7.19535e-05	0.651537	0.628899	0.704822	0.661753	down
6844	VAMP2	7.20717e-05	0.48417	0.551365	0.496324	0.51062	down
2036	EPB41L1	7.22814e-05	0.656096	0.683355	0.657147	0.665533	down
54461	FBXW5	7.22903e-05	0.614894	0.6196	0.615257	0.616584	down
80346	REEP4	7.2487e-05	0.628098	0.623662	0.569487	0.607082	down
22874	PLEKHA6	7.28709e-05	0.504834	0.505687	0.590888	0.533803	down
7407	VARS	7.32728e-05	0.561892	0.568955	0.488456	0.539768	down
10723	SLC12A7	7.34058e-05	0.644274	0.596414	0.653555	0.631414	down
56893	UBQLN4	7.35016e-05	0.671157	0.656139	0.638487	0.655261	down
112936	VPS26B	7.36598e-05	0.639022	0.60436	0.648018	0.630466	down
1431	CS	7.38422e-05	0.597625	0.654854	0.669464	0.640648	down
5425	POLD2	7.40894e-05	0.624924	0.608274	0.600072	0.61109	down
55163	PNPO	7.41742e-05	0.600917	0.605454	0.57837	0.594914	down
130074	FAM168B	7.42245e-05	0.586728	0.663598	0.654611	0.634979	down
1376	CPT2	7.43611e-05	0.581773	0.605183	0.626855	0.604604	down
92840	REEP6	7.44311e-05	0.556393	0.623768	0.558787	0.57965	down
25777	SUN2	7.44742e-05	0.562987	0.593408	0.521481	0.559292	down
221092	HNRNPUL2	7.46695e-05	0.666464	0.626303	0.62834	0.640369	down
6051	RNPEP	7.49751e-05	0.664665	0.694655	0.637377	0.665566	down
23363	OBSL1	7.51294e-05	0.596457	0.66737	0.59205	0.618626	down
125950	RAVER1	7.51597e-05	0.623874	0.598255	0.635495	0.619208	down
3315	HSPB1	7.53497e-05	0.644855	0.686869	0.637044	0.656256	down
2872	MKNK2	7.54507e-05	0.599776	0.686108	0.634938	0.640274	down
1846	DUSP4	7.57736e-05	0.576949	0.577094	0.548184	0.567409	down
9898	UBAP2L	7.59989e-05	0.63291	0.640237	0.704878	0.659341	down
10514	MYBBP1A	7.61906e-05	0.473736	0.490749	0.425935	0.463474	down
8641	PCDHGB4	7.65318e-05	0.545411	0.516189	0.506735	0.522778	down
51479	ANKFY1	7.72017e-05	0.642027	0.687177	0.607283	0.645495	down
9592	IER2	7.74129e-05	0.422588	0.497156	0.405654	0.441799	down
4298	MLLT1	7.74771e-05	0.589951	0.60741	0.582495	0.593285	down
107987377	LOC107987377	7.78112e-05	0.140519	0.25221	0.212951	0.201894	down
11044	TENT4A	7.79466e-05	0.623043	0.68358	0.670218	0.658947	down
140710	SOGA1	7.81055e-05	0.617987	0.668991	0.626523	0.637834	down
10454	TAB1	7.85642e-05	0.573098	0.510765	0.602923	0.562262	down
23154	NCDN	7.85892e-05	0.626916	0.617068	0.621659	0.621881	down
5253	PHF2	7.8917e-05	0.630141	0.681757	0.624619	0.645506	down
6949	TCOF1	7.91612e-05	0.62113	0.695617	0.638572	0.651773	down
9816	URB2	7.95424e-05	0.530713	0.570574	0.62242	0.574569	down
130535	KCTD18	7.97215e-05	0.627675	0.636062	0.639111	0.634283	down
4957	ODF2	8.0643e-05	0.564861	0.509406	0.510675	0.528314	down
26015	RPAP1	8.08955e-05	0.598875	0.505531	0.53116	0.545188	down
9830	TRIM14	8.16865e-05	0.468058	0.454432	0.549703	0.490731	down
10528	NOP56	8.22712e-05	0.654558	0.652969	0.647137	0.651555	down
9670	IPO13	8.29011e-05	0.611806	0.643202	0.614422	0.623143	down
24139	EML2	8.29055e-05	0.627653	0.56558	0.619013	0.604082	down
56829	ZC3HAV1	8.31152e-05	0.580212	0.582251	0.496497	0.552986	down
65998	C11orf95	8.31943e-05	0.584225	0.632919	0.573488	0.596878	down
116985	ARAP1	8.34185e-05	0.588645	0.656209	0.569628	0.604827	down
10160	FARP1	8.34894e-05	0.516871	0.580801	0.59551	0.564394	down
26007	TKFC	8.37537e-05	0.598782	0.657808	0.591251	0.615947	down
4088	SMAD3	8.51112e-05	0.617857	0.574561	0.636858	0.609759	down
2919	CXCL1	8.53916e-05	0.638359	0.617135	0.627812	0.627769	down
80209	PROSER1	8.69202e-05	0.569475	0.586932	0.605798	0.587402	down
10919	EHMT2	8.71091e-05	0.568238	0.597579	0.498465	0.55476	down
91748	ELMSAN1	8.73972e-05	0.558782	0.600045	0.64482	0.601216	down
91433	RCCD1	8.79572e-05	0.528199	0.567893	0.624398	0.573497	down
2906	GRIN2D	8.83389e-05	0.43985	0.496296	0.425026	0.453724	down
83475	DOHH	8.86901e-05	0.559838	0.624708	0.653396	0.612647	down
8243	SMC1A	8.8798e-05	0.630889	0.708916	0.638467	0.659424	down
128239	IQGAP3	8.90778e-05	0.538621	0.542497	0.506042	0.529053	down
201176	ARHGAP27	9.01586e-05	0.568738	0.602389	0.647331	0.606153	down
115290	FBXO17	9.02137e-05	0.626941	0.685228	0.631774	0.647981	down
64682	ANAPC1	9.05518e-05	0.613654	0.629392	0.678172	0.640406	down
219931	TPCN2	9.09937e-05	0.625348	0.66136	0.58197	0.622893	down
9828	ARHGEF17	9.10714e-05	0.505545	0.451493	0.446806	0.467948	down
254102	EHBP1L1	9.1118e-05	0.603375	0.533606	0.572463	0.569815	down
261734	NPHP4	9.11841e-05	0.591566	0.524461	0.609423	0.57515	down
7128	TNFAIP3	9.12812e-05	0.654575	0.572825	0.58976	0.60572	down
6548	SLC9A1	9.14124e-05	0.664993	0.614893	0.68394	0.654609	down
29941	PKN3	9.14757e-05	0.564603	0.582536	0.605219	0.58412	down
7023	TFAP4	9.20191e-05	0.587597	0.540624	0.588792	0.572338	down
4627	MYH9	9.22446e-05	0.537492	0.591737	0.528072	0.552434	down
57139	RGL3	9.24837e-05	0.536587	0.507077	0.596344	0.546669	down
10594	PRPF8	9.25438e-05	0.552583	0.585159	0.557544	0.565095	down
10195	ALG3	9.37225e-05	0.545797	0.574024	0.550138	0.556653	down
156	GRK2	9.52911e-05	0.628328	0.676405	0.610753	0.638495	down
54820	NDE1	9.60682e-05	0.646602	0.690084	0.603501	0.646729	down
100131017	ZNF316	9.63881e-05	0.470596	0.500365	0.490947	0.487303	down
23223	RRP12	9.71069e-05	0.654116	0.645356	0.568946	0.622806	down
63891	RNF123	9.73863e-05	0.615841	0.541095	0.582397	0.579778	down
51599	LSR	9.74227e-05	0.620587	0.658843	0.630358	0.636596	down
8502	PKP4	9.77895e-05	0.606872	0.668482	0.609981	0.628445	down
11100	HNRNPUL1	9.79929e-05	0.63394	0.70367	0.662375	0.666662	down
64857	PLEKHG2	9.81785e-05	0.566768	0.468588	0.516434	0.517263	down
55095	SAMD4B	9.82455e-05	0.579628	0.574274	0.633553	0.595818	down
2186	BPTF	0.000100033	0.59909	0.64961	0.621916	0.623539	down
7052	TGM2	0.000100154	0.563803	0.553115	0.458115	0.525011	down
83879	CDCA7	0.000100769	0.590658	0.642319	0.650345	0.627774	down
79711	IPO4	0.00010104	0.66027	0.607063	0.574476	0.613936	down
57610	RANBP10	0.000101052	0.635731	0.627438	0.655523	0.639564	down
6821	SUOX	0.000104006	0.52528	0.546054	0.626754	0.566029	down
55362	TMEM63B	0.00010445	0.663468	0.618182	0.573508	0.618386	down
23225	NUP210	0.000104498	0.584958	0.523462	0.474951	0.52779	down
760	CA2	0.000104868	0.604062	0.557393	0.56231	0.574588	down
587	BCAT2	0.000104877	0.648133	0.66274	0.651014	0.653962	down
376497	SLC27A1	0.000106239	0.604639	0.564351	0.507202	0.558731	down
9110	MTMR4	0.000106544	0.616847	0.657383	0.691587	0.655272	down
3566	IL4R	0.000106631	0.575683	0.623296	0.622834	0.607271	down
9647	PPM1F	0.000107586	0.591933	0.573759	0.51685	0.560848	down
2768	GNA12	0.000108394	0.62796	0.703802	0.664033	0.665265	down
55116	TMEM39B	0.000108797	0.549097	0.596202	0.565853	0.570384	down
131583	FAM43A	0.000108869	0.636169	0.643895	0.590079	0.623381	down
23524	SRRM2	0.0001096	0.516687	0.548726	0.547765	0.537726	down
23038	WDTC1	0.000109761	0.55035	0.506854	0.521056	0.526087	down
81844	TRIM56	0.000109808	0.4971	0.545522	0.575026	0.539216	down
64324	NSD1	0.000110701	0.610279	0.612043	0.625947	0.61609	down
57506	MAVS	0.000110948	0.547107	0.633221	0.59601	0.592113	down
1382	CRABP2	0.000111306	0.624275	0.543392	0.56858	0.578749	down
5198	PFAS	0.000112139	0.457421	0.483012	0.436027	0.45882	down
5426	POLE	0.000113162	0.573353	0.526422	0.617764	0.572513	down
8603	FAM193A	0.000113177	0.575991	0.595361	0.615653	0.595668	down
84687	PPP1R9B	0.000113904	0.439649	0.509924	0.531698	0.493757	down
6878	TAF6	0.000114235	0.631037	0.530386	0.53988	0.567101	down
55739	NAXD	0.000114448	0.591365	0.598932	0.501097	0.563798	down
6574	SLC20A1	0.00011446	0.631112	0.693148	0.634571	0.652944	down
6494	SIPA1	0.000114788	0.593072	0.596234	0.496733	0.562013	down
64900	LPIN3	0.000114988	0.529235	0.521769	0.511513	0.520839	down
79085	SLC25A23	0.000115694	0.550029	0.564185	0.61533	0.576515	down
1889	ECE1	0.000116038	0.658844	0.657499	0.589121	0.635155	down
64855	FAM129B	0.000116207	0.555557	0.569168	0.55451	0.559745	down
8729	GBF1	0.000116829	0.6114	0.646559	0.547803	0.601921	down
7867	MAPKAPK3	0.000116859	0.570869	0.660438	0.624701	0.618669	down
84878	ZBTB45	0.000117003	0.541372	0.637181	0.608055	0.595536	down
147179	WIPF2	0.000117192	0.567799	0.635181	0.643082	0.615354	down
607	BCL9	0.000117502	0.590511	0.645133	0.59886	0.611501	down
23125	CAMTA2	0.000117541	0.486326	0.519104	0.496617	0.500683	down
51341	ZBTB7A	0.000117655	0.664635	0.615731	0.672457	0.650941	down
3954	LETM1	0.000117798	0.578253	0.602521	0.603418	0.594731	down
5871	MAP4K2	0.00011826	0.645224	0.642049	0.62399	0.637088	down
164091	PAQR7	0.000118435	0.599365	0.567282	0.571661	0.579436	down
3038	HAS3	0.000118443	0.37042	0.501485	0.375605	0.415837	down
58506	SCAF1	0.000118535	0.643583	0.622965	0.572856	0.613135	down
6829	SUPT5H	0.000118653	0.6113	0.6415	0.603318	0.618706	down
192683	SCAMP5	0.000119467	0.504471	0.560559	0.582838	0.549289	down
1847	DUSP5	0.000119765	0.515418	0.613586	0.584896	0.5713	down
8733	GPAA1	0.000119859	0.650916	0.623348	0.572107	0.615457	down
23270	TSPYL4	0.000120135	0.615454	0.605569	0.624827	0.615283	down
1798	DPAGT1	0.000120456	0.523484	0.507409	0.600898	0.54393	down
5591	PRKDC	0.000120591	0.523234	0.582576	0.555076	0.553629	down
90933	TRIM41	0.000121169	0.664779	0.580217	0.584381	0.609792	down
55114	ARHGAP17	0.000122166	0.612254	0.654557	0.629006	0.631939	down
5770	PTPN1	0.000123291	0.616544	0.645963	0.653003	0.638504	down
51629	SLC25A39	0.000123936	0.618503	0.602611	0.662878	0.627997	down
122416	ANKRD9	0.000124088	0.605802	0.620393	0.570553	0.598916	down
55650	PIGV	0.000124164	0.626307	0.677026	0.608564	0.637299	down
28232	SLCO3A1	0.000125395	0.579349	0.568392	0.530712	0.559484	down
63925	ZNF335	0.000125472	0.627123	0.608134	0.530182	0.58848	down
51307	FAM53C	0.000125584	0.51554	0.606737	0.578563	0.566947	down
9665	MARF1	0.000126736	0.578551	0.642708	0.61553	0.612263	down
10318	TNIP1	0.00012686	0.619701	0.644407	0.633683	0.632597	down
166647	ADGRA3	0.000126972	0.603877	0.609332	0.590814	0.601341	down
26470	SEZ6L2	0.000126974	0.660636	0.585017	0.667137	0.637597	down
54507	ADAMTSL4	0.000128215	0.525849	0.421199	0.532231	0.493093	down
56895	AGPAT4	0.000128237	0.474747	0.421866	0.537041	0.477885	down
9921	RNF10	0.000128315	0.674339	0.690168	0.622686	0.662398	down
121665	SPPL3	0.000128544	0.650897	0.59049	0.55991	0.600432	down
79050	NOC4L	0.000128804	0.66182	0.632067	0.595591	0.629826	down
9875	URB1	0.000128836	0.570314	0.672345	0.600918	0.614526	down
6541	SLC7A1	0.000128926	0.61566	0.670279	0.63614	0.640693	down
22822	PHLDA1	0.000129057	0.532581	0.621698	0.530373	0.561551	down
4774	NFIA	0.000130691	0.591295	0.634778	0.596764	0.607612	down
2068	ERCC2	0.000130794	0.631191	0.640227	0.638986	0.636801	down
57111	RAB25	0.000131215	0.667393	0.673929	0.614133	0.651818	down
6768	ST14	0.00013122	0.570318	0.560509	0.499689	0.543505	down
144501	KRT80	0.000131383	0.545642	0.486069	0.473232	0.501648	down
1183	CLCN4	0.00013247	0.588378	0.617422	0.567452	0.591084	down
284352	PPP1R37	0.000132979	0.648474	0.588972	0.635677	0.624374	down
5724	PTAFR	0.000133144	0.5446	0.581786	0.557406	0.561264	down
81857	MED25	0.000133626	0.635745	0.593449	0.647782	0.625658	down
80775	TMEM177	0.000133854	0.634466	0.680707	0.651765	0.655646	down
64748	PLPPR2	0.000134202	0.584607	0.512839	0.558749	0.552065	down
56970	ATXN7L3	0.000134248	0.602545	0.585055	0.595903	0.594501	down
340385	ZNF517	0.000134531	0.483022	0.569251	0.527272	0.526515	down
84726	PRRC2B	0.000134915	0.557092	0.613485	0.600815	0.590464	down
1388	ATF6B	0.000135141	0.578535	0.532433	0.586941	0.56597	down
29	ABR	0.000136075	0.569823	0.591883	0.53549	0.565732	down
9883	POM121	0.000136263	0.639455	0.563474	0.526593	0.576507	down
311	ANXA11	0.000136587	0.677341	0.633637	0.655999	0.655659	down
23399	CTDNEP1	0.000136905	0.636639	0.544909	0.549115	0.576888	down
4171	MCM2	0.000137257	0.680466	0.66501	0.592128	0.645868	down
63922	CHTF18	0.000137295	0.661696	0.568735	0.561183	0.597205	down
90060	CCDC120	0.000137302	0.672866	0.620327	0.668338	0.653844	down
1952	CELSR2	0.000138338	0.581206	0.595513	0.537747	0.571489	down
317762	CCDC85C	0.000139092	0.610785	0.641872	0.541942	0.5982	down
1848	DUSP6	0.000139183	0.562387	0.54083	0.573472	0.558896	down
54863	TOR4A	0.000139445	0.572264	0.498107	0.535546	0.535306	down
259173	ALS2CL	0.00013949	0.565133	0.574477	0.548023	0.562544	down
56262	LRRC8A	0.000140083	0.615952	0.673212	0.658733	0.649299	down
115704	EVI5L	0.0001401	0.574042	0.520586	0.589147	0.561258	down
6787	NEK4	0.000140469	0.599029	0.622256	0.667796	0.629694	down
23203	PMPCA	0.0001407	0.657401	0.640387	0.593205	0.630331	down
210	ALAD	0.000140962	0.607063	0.552936	0.65085	0.603616	down
94005	PIGS	0.000141266	0.530952	0.613942	0.598761	0.581218	down
10432	RBM14	0.000142224	0.638979	0.577214	0.546939	0.587711	down
1107	CHD3	0.000142366	0.635754	0.689192	0.640624	0.65519	down
6624	FSCN1	0.000142694	0.577304	0.582881	0.537516	0.5659	down
2002	ELK1	0.00014375	0.59937	0.643544	0.574264	0.605726	down
3373	HYAL1	0.000144997	0.680065	0.614745	0.580401	0.62507	down
283373	ANKRD52	0.000145205	0.657836	0.663241	0.66379	0.661623	down
2030	SLC29A1	0.000145402	0.610088	0.531612	0.58604	0.575913	down
808	CALM3	0.000145978	0.655788	0.625763	0.642561	0.641371	down
677	ZFP36L1	0.000146552	0.644029	0.664474	0.644801	0.651101	down
23648	SSBP3	0.000147268	0.621313	0.558509	0.632984	0.604269	down
5655	KLK10	0.000147275	0.566728	0.523732	0.525575	0.538678	down
51222	ZNF219	0.000147395	0.607689	0.677645	0.572493	0.619276	down
90204	ZSWIM1	0.000147573	0.41933	0.431948	0.516769	0.456016	down
23308	ICOSLG	0.000147898	0.534109	0.514727	0.459432	0.502756	down
51236	HGH1	0.000149204	0.600386	0.645752	0.619279	0.621806	down
84717	HDGFL2	0.000149657	0.632842	0.648718	0.569548	0.617036	down
11060	WWP2	0.000150289	0.640822	0.629997	0.620553	0.630457	down
64118	DUS1L	0.0001516	0.690148	0.643744	0.613905	0.649266	down
9203	ZMYM3	0.000151624	0.52537	0.587466	0.621126	0.577987	down
10712	FAM189B	0.000151726	0.577016	0.540247	0.592256	0.56984	down
5331	PLCB3	0.00015175	0.536101	0.605772	0.604448	0.582107	down
144100	PLEKHA7	0.000152048	0.560935	0.635083	0.57828	0.591433	down
56926	NCLN	0.000152139	0.655609	0.700142	0.632088	0.662613	down
84287	ZDHHC16	0.000152253	0.635003	0.596564	0.637729	0.623098	down
100652748	TIMM23B	0.000152665	0.678956	0.589833	0.669516	0.646102	down
64856	VWA1	0.000152723	0.687414	0.674613	0.593428	0.651819	down
114818	KLHL29	0.000152931	0.56661	0.632791	0.536464	0.578622	down
10025	MED16	0.00015335	0.570352	0.4772	0.452346	0.499966	down
3732	CD82	0.000153751	0.643537	0.596846	0.539035	0.593139	down
7259	TSPYL1	0.00015414	0.610028	0.693695	0.643997	0.64924	down
955	ENTPD6	0.000154364	0.609192	0.574443	0.638253	0.607296	down
254531	LPCAT4	0.000154577	0.439614	0.487644	0.52269	0.483316	down
116988	AGAP3	0.000154739	0.565972	0.633129	0.579742	0.592948	down
285440	CYP4V2	0.000154889	0.456956	0.482299	0.585941	0.508399	down
93109	TMEM44	0.000155808	0.682858	0.600667	0.598312	0.627279	down
57449	PLEKHG5	0.000155951	0.424495	0.374536	0.520964	0.439998	down
8295	TRRAP	0.000157132	0.514352	0.599048	0.546078	0.553159	down
10769	PLK2	0.00015719	0.593394	0.649963	0.592551	0.611969	down
79098	C1orf116	0.000157473	0.580677	0.650163	0.600595	0.610478	down
23406	COTL1	0.000157892	0.674942	0.645912	0.607516	0.64279	down
4645	MYO5B	0.000158159	0.465848	0.577075	0.478369	0.507097	down
582	BBS1	0.000158687	0.567666	0.529763	0.552708	0.550046	down
105373985	LOC105373985	0.000158818	0.353702	0.397968	0.36144	0.371036	down
25966	C2CD2	0.000159294	0.574859	0.642035	0.60277	0.606555	down
79789	CLMN	0.000159357	0.632295	0.572632	0.548485	0.584471	down
3304	HSPA1B	0.000159409	0.593967	0.655968	0.539667	0.596534	down
79084	WDR77	0.000159698	0.707804	0.608218	0.643053	0.653025	down
124930	ANKRD13B	0.000159768	0.563153	0.525882	0.556055	0.548363	down
9922	IQSEC1	0.000159802	0.599269	0.542749	0.588431	0.576816	down
55224	ETNK2	0.000160172	0.604479	0.681313	0.579862	0.621885	down
2318	FLNC	0.000160646	0.650022	0.699093	0.640421	0.663179	down
9294	S1PR2	0.000161486	0.505337	0.61601	0.562839	0.561395	down
149076	ZNF362	0.000161748	0.633338	0.682804	0.635835	0.650659	down
57498	KIDINS220	0.00016193	0.671083	0.70158	0.619792	0.664152	down
55160	ARHGEF10L	0.000162146	0.541343	0.534989	0.550754	0.542362	down
8651	SOCS1	0.000162756	0.440558	0.559497	0.424636	0.474897	down
91828	EXOC3L4	0.000162905	0.272727	0.370968	0.406349	0.350015	down
2975	GTF3C1	0.000163426	0.55434	0.627967	0.543212	0.575173	down
116113	FOXP4	0.000163856	0.604006	0.548876	0.536108	0.562997	down
55684	RABL6	0.000164954	0.562944	0.585077	0.523171	0.557064	down
64781	CERK	0.000165982	0.620556	0.702796	0.643673	0.655675	down
23348	DOCK9	0.000166079	0.592303	0.648122	0.623452	0.621292	down
64847	SPATA20	0.000166218	0.613604	0.541898	0.596969	0.584157	down
1160	CKMT2	0.000166689	0.51378	0.533129	0.55273	0.533213	down
9825	SPATA2	0.000167183	0.503719	0.606638	0.50955	0.539969	down
4800	NFYA	0.000167221	0.669482	0.699523	0.622115	0.663707	down
57473	ZNF512B	0.000167561	0.587933	0.678408	0.647335	0.637892	down
9706	ULK2	0.000168093	0.614962	0.66856	0.63825	0.640591	down
29894	CPSF1	0.000168151	0.617286	0.666392	0.551639	0.611772	down
22846	VASH1	0.000168187	0.636752	0.588043	0.554204	0.593	down
11113	CIT	0.000168507	0.584807	0.632384	0.608713	0.608635	down
57148	RALGAPB	0.000169326	0.649892	0.709567	0.639594	0.666351	down
134549	SHROOM1	0.000169801	0.623772	0.568089	0.522503	0.571455	down
84725	PLEKHA8	0.000172139	0.672144	0.650166	0.59425	0.638853	down
10391	CORO2B	0.000172669	0.631412	0.538431	0.592215	0.587353	down
55756	INTS9	0.000172742	0.622159	0.589826	0.69569	0.635892	down
23654	PLXNB2	0.000173494	0.614677	0.641683	0.616664	0.624341	down
4303	FOXO4	0.000173893	0.542691	0.489826	0.479194	0.503904	down
23277	CLUH	0.000174668	0.527727	0.608011	0.570711	0.568816	down
7862	BRPF1	0.000176005	0.627273	0.721722	0.638729	0.662575	down
9491	PSMF1	0.000176522	0.678609	0.638144	0.639587	0.652113	down
399512	SLC25A35	0.000176838	0.589265	0.519883	0.45938	0.522843	down
64777	RMND5B	0.000177189	0.622348	0.509422	0.566398	0.566056	down
8208	CHAF1B	0.000178192	0.635664	0.697871	0.663587	0.665707	down
6398	SECTM1	0.000179059	0.433035	0.484854	0.53756	0.48515	down
23381	SMG5	0.00017946	0.617498	0.674439	0.620594	0.63751	down
10509	SEMA4B	0.00017977	0.638673	0.620612	0.528066	0.595783	down
163732	CITED4	0.000179805	0.53022	0.497119	0.432369	0.486569	down
643680	MS4A4E	0.000180499	0.684654	0.583856	0.595185	0.621232	down
57585	CRAMP1	0.000181426	0.639817	0.643507	0.628202	0.637175	down
283358	B4GALNT3	0.00018254	0.503448	0.492419	0.391164	0.462344	down
642475	MROH6	0.000183378	0.475554	0.564973	0.472561	0.504363	down
3664	IRF6	0.00018364	0.620416	0.683546	0.626107	0.643356	down
7621	ZNF70	0.000183916	0.488226	0.416448	0.52958	0.478085	down
7020	TFAP2A	0.000184064	0.596744	0.621448	0.596721	0.604971	down
124583	CANT1	0.000184071	0.617783	0.636362	0.634681	0.629608	down
65095	KRI1	0.000185025	0.648705	0.656442	0.590407	0.631851	down
84836	ABHD14B	0.000185204	0.609843	0.491836	0.592074	0.564584	down
81876	RAB1B	0.000185246	0.656309	0.633096	0.691331	0.660245	down
23522	KAT6B	0.000185292	0.55968	0.633123	0.659798	0.617534	down
9605	VPS9D1	0.000185568	0.590615	0.655261	0.57701	0.607629	down
55652	SLC48A1	0.00018612	0.444985	0.516356	0.504546	0.488629	down
5792	PTPRF	0.000187425	0.610392	0.665827	0.611686	0.629302	down
9679	FAM53B	0.000187516	0.508621	0.587121	0.513387	0.536376	down
9759	HDAC4	0.000188262	0.556909	0.597904	0.537892	0.564235	down
221927	BRAT1	0.000188362	0.657515	0.561055	0.607495	0.608688	down
7108	TM7SF2	0.000188403	0.661459	0.624683	0.573269	0.619803	down
11083	DIDO1	0.00018903	0.580438	0.63886	0.588349	0.602549	down
54919	DNAAF5	0.000189781	0.611872	0.665103	0.559815	0.612263	down
7629	ZNF76	0.000190458	0.638869	0.628669	0.573234	0.61359	down
291	SLC25A4	0.000190741	0.575433	0.616854	0.662176	0.618154	down
360	AQP3	0.000191141	0.484232	0.435376	0.421903	0.44717	down
7076	TIMP1	0.000191371	0.654157	0.591745	0.638046	0.627983	down
84444	DOT1L	0.000191471	0.574891	0.583544	0.547829	0.568755	down
10013	HDAC6	0.000191634	0.559657	0.645807	0.53062	0.578695	down
1778	DYNC1H1	0.000192724	0.584688	0.674453	0.605823	0.621655	down
8218	CLTCL1	0.000193768	0.656874	0.5525	0.600185	0.603186	down
57555	NLGN2	0.000194392	0.592058	0.525217	0.538676	0.551984	down
22937	SCAP	0.000194837	0.553505	0.585872	0.534283	0.557886	down
85455	DISP2	0.000194966	0.613462	0.534734	0.577174	0.575123	down
4123	MAN2C1	0.000194977	0.546755	0.532169	0.429921	0.502948	down
338442	HCAR2	0.000195019	0.563878	0.594705	0.557067	0.571883	down
6293	VPS52	0.00019516	0.590873	0.650265	0.573149	0.604762	down
2013	EMP2	0.000195923	0.59313	0.656824	0.588049	0.612668	down
10019	SH2B3	0.000196497	0.519676	0.56987	0.530921	0.540156	down
1839	HBEGF	0.000196685	0.477473	0.604235	0.553114	0.544941	down
54552	GNL3L	0.000197861	0.623844	0.693217	0.629258	0.648773	down
5493	PPL	0.000198387	0.652058	0.646059	0.68193	0.660016	down
5738	PTGFRN	0.000198618	0.648372	0.703277	0.630602	0.660751	down
57720	GPR107	0.000198712	0.640886	0.638058	0.605712	0.628219	down
55199	FAM86C1	0.000199301	0.573432	0.594178	0.61343	0.59368	down
9675	TTI1	0.000201044	0.563647	0.682757	0.615493	0.620633	down
85451	UNK	0.000201463	0.648448	0.59236	0.524112	0.588307	down
64601	VPS16	0.000202271	0.663754	0.694639	0.616995	0.658463	down
84958	SYTL1	0.000202476	0.497006	0.533199	0.501277	0.510494	down
54434	SSH1	0.000203249	0.61219	0.672531	0.680547	0.655089	down
90120	TMEM250	0.000203551	0.583146	0.52838	0.572083	0.561203	down
146059	CDAN1	0.000204724	0.622828	0.595238	0.62206	0.613376	down
80381	CD276	0.000205488	0.614105	0.544041	0.624408	0.594185	down
79068	FTO	0.000206657	0.611628	0.689082	0.604247	0.634986	down
8907	AP1M1	0.000206666	0.719796	0.613716	0.653288	0.662267	down
27013	CNPPD1	0.000206819	0.609842	0.599677	0.557068	0.588862	down
9620	CELSR1	0.000207095	0.56931	0.610872	0.576636	0.585606	down
1820	ARID3A	0.000207512	0.71236	0.645212	0.640473	0.666015	down
1352	COX10	0.000207879	0.56799	0.662613	0.667346	0.63265	down
8555	CDC14B	0.000209059	0.574865	0.689746	0.618419	0.627677	down
55238	SLC38A7	0.000209178	0.618569	0.662876	0.630731	0.637392	down
6556	SLC11A1	0.000210092	0.4	0.326531	0.375	0.367177	down
5524	PTPA	0.000210258	0.629004	0.606113	0.5722	0.602439	down
8863	PER3	0.000210375	0.580716	0.482509	0.499129	0.520785	down
8612	PLPP2	0.000210578	0.622404	0.706291	0.60497	0.644555	down
7074	TIAM1	0.00021071	0.634462	0.585695	0.570312	0.596823	down
284110	GSDMA	0.000210774	0.479715	0.412018	0.39615	0.429294	down
55201	MAP1S	0.000210906	0.517484	0.506822	0.553365	0.52589	down
8402	SLC25A11	0.000211249	0.660678	0.690988	0.64212	0.664595	down
3913	LAMB2	0.000211428	0.541215	0.57244	0.504344	0.539333	down
56848	SPHK2	0.00021267	0.632586	0.613201	0.526263	0.590684	down
114822	RHPN1	0.000212902	0.397054	0.424343	0.401223	0.40754	down
9536	PTGES	0.000213571	0.626337	0.70601	0.599704	0.644017	down
266655	BRD3OS	0.000213634	0.606252	0.685483	0.6353	0.642345	down
3892	KRT86	0.000214283	0.361864	0.475336	0.469251	0.435484	down
23764	MAFF	0.000215529	0.579722	0.595514	0.589077	0.588104	down
57190	SELENON	0.000215624	0.519004	0.541272	0.498191	0.519489	down
55893	ZNF395	0.000216239	0.557489	0.65972	0.617916	0.611708	down
79415	CYBC1	0.000217726	0.639142	0.593788	0.537051	0.589993	down
5681	PSKH1	0.000219616	0.489626	0.503804	0.488466	0.493965	down
375346	STIMATE	0.000221038	0.55209	0.611951	0.552327	0.572122	down
1468	SLC25A10	0.000221139	0.583124	0.581651	0.662956	0.609244	down
146909	KIF18B	0.000222413	0.666714	0.689408	0.611173	0.655765	down
152992	TRMT44	0.000223072	0.631277	0.652619	0.628276	0.637391	down
11270	NRM	0.000224654	0.602091	0.506233	0.550335	0.552886	down
80004	ESRP2	0.000224893	0.619326	0.576381	0.648733	0.614813	down
10782	ZNF274	0.000226351	0.54872	0.55292	0.640986	0.580875	down
10075	HUWE1	0.000226485	0.609865	0.637492	0.649076	0.632145	down
79990	PLEKHH3	0.000226782	0.592013	0.594847	0.60032	0.595727	down
752	FMNL1	0.000226943	0.454633	0.555894	0.533064	0.51453	down
100101267	POM121C	0.000227673	0.626089	0.588633	0.632582	0.615768	down
29924	EPN1	0.000227987	0.57423	0.500159	0.555453	0.543281	down
79867	TCTN2	0.000228703	0.568237	0.611269	0.550021	0.576509	down
6892	TAPBP	0.00023006	0.507358	0.611286	0.555607	0.558084	down
54617	INO80	0.000231005	0.625278	0.643758	0.656982	0.642006	down
1969	EPHA2	0.000231635	0.613707	0.510983	0.491412	0.538701	down
3423	IDS	0.000231664	0.558818	0.569016	0.558557	0.56213	down
57466	SCAF4	0.00023229	0.5893	0.612736	0.610501	0.604179	down
27154	BRPF3	0.000232761	0.628334	0.666576	0.675856	0.656922	down
55205	ZNF532	0.000234577	0.656657	0.638541	0.541108	0.612102	down
55806	HR	0.000235613	0.658565	0.657017	0.597298	0.637627	down
8542	APOL1	0.000235915	0.581992	0.634538	0.690021	0.635517	down
8396	PIP4K2B	0.000237275	0.593915	0.683235	0.574148	0.617099	down
57326	PBXIP1	0.000237895	0.644215	0.650715	0.583095	0.626008	down
7159	TP53BP2	0.000238255	0.652098	0.593263	0.679224	0.641528	down
92999	ZBTB47	0.000238612	0.59194	0.580971	0.574273	0.582395	down
83696	TRAPPC9	0.000238643	0.476888	0.593289	0.499495	0.523224	down
116986	AGAP2	0.000240983	0.661601	0.681712	0.614114	0.652475	down
8289	ARID1A	0.000245113	0.563271	0.672701	0.629658	0.621877	down
10555	AGPAT2	0.000245152	0.666417	0.617889	0.625002	0.636436	down
51540	SCLY	0.000245771	0.582555	0.651339	0.656057	0.629984	down
10847	SRCAP	0.000245872	0.619534	0.649134	0.598117	0.622262	down
84892	POMGNT2	0.000246494	0.535295	0.522313	0.599129	0.552246	down
1059	CENPB	0.000247307	0.629056	0.616911	0.534765	0.593577	down
51246	SHISA5	0.000247698	0.554745	0.49662	0.535358	0.528908	down
5002	SLC22A18	0.000248444	0.505922	0.480663	0.565013	0.5172	down
92305	TMEM129	0.000250077	0.595444	0.591701	0.5915	0.592882	down
9772	TMEM94	0.000250938	0.637905	0.552939	0.537731	0.576192	down
81490	PTDSS2	0.000251186	0.624315	0.64902	0.618851	0.630729	down
286077	FAM83H	0.000251769	0.614433	0.636886	0.552272	0.601197	down
79977	GRHL2	0.000252115	0.625677	0.684367	0.582411	0.630819	down
493	ATP2B4	0.000252987	0.56188	0.676239	0.635514	0.624544	down
149175	MANEAL	0.000253829	0.542984	0.621668	0.635419	0.600024	down
399687	MYO18A	0.000254167	0.402306	0.493598	0.466706	0.454203	down
81619	TSPAN14	0.000254246	0.615049	0.617001	0.606846	0.612965	down
55809	TRERF1	0.000254379	0.502817	0.632123	0.50823	0.547724	down
57592	ZNF687	0.000255027	0.619776	0.687365	0.603703	0.636948	down
84971	ATG4D	0.000255379	0.675338	0.644135	0.571858	0.630443	down
9909	DENND4B	0.000256177	0.679735	0.582385	0.57776	0.613293	down
23140	ZZEF1	0.000256418	0.597821	0.660401	0.570915	0.609712	down
57657	HCN3	0.00025698	0.636364	0.585028	0.580583	0.600658	down
22845	DOLK	0.000257018	0.588841	0.62665	0.675174	0.630222	down
159090	FAM122B	0.000257151	0.54563	0.670073	0.619548	0.61175	down
9578	CDC42BPB	0.000257323	0.680183	0.668985	0.602159	0.650442	down
79144	PPDPF	0.00025887	0.56305	0.485417	0.569089	0.539185	down
404093	CUEDC1	0.000259491	0.563987	0.584584	0.482454	0.543675	down
10505	SEMA4F	0.000260644	0.61981	0.665408	0.570121	0.618446	down
5613	PRKX	0.000260834	0.528581	0.580146	0.653996	0.587575	down
399909	PCNX3	0.00026492	0.596543	0.639417	0.623203	0.619721	down
24147	FJX1	0.000265258	0.484695	0.524424	0.403585	0.470902	down
157638	FAM84B	0.000265631	0.663267	0.672589	0.659233	0.66503	down
22897	CEP164	0.000265701	0.656424	0.565263	0.667432	0.629706	down
22994	CEP131	0.000265854	0.677327	0.684274	0.598812	0.653471	down
1140	CHRNB1	0.000267803	0.630319	0.599373	0.661667	0.630453	down
5875	RABGGTA	0.000268536	0.523561	0.649658	0.530928	0.568049	down
257364	SNX33	0.000268622	0.578645	0.649652	0.695731	0.641343	down
9394	HS6ST1	0.000268673	0.655451	0.665885	0.622076	0.647804	down
9757	KMT2B	0.000269097	0.54599	0.619444	0.659003	0.608146	down
23373	CRTC1	0.000270448	0.586975	0.518051	0.574338	0.559788	down
124359	CDYL2	0.000270574	0.613619	0.683136	0.564563	0.62044	down
8607	RUVBL1	0.000270612	0.661453	0.702754	0.609635	0.657948	down
23094	SIPA1L3	0.00027077	0.575321	0.56902	0.517901	0.554081	down
57605	PITPNM2	0.000270925	0.553723	0.549628	0.561667	0.555006	down
57619	SHROOM3	0.00027137	0.650947	0.631288	0.703024	0.661753	down
5467	PPARD	0.000271483	0.55332	0.556855	0.619343	0.576506	down
64427	TTC31	0.000271648	0.526839	0.51217	0.505908	0.514972	down
5900	RALGDS	0.00027185	0.529622	0.513432	0.532584	0.525212	down
7011	TEP1	0.000271875	0.402257	0.532936	0.424479	0.453224	down
1201	CLN3	0.000271891	0.662853	0.600635	0.615408	0.626298	down
55612	FERMT1	0.000272291	0.622899	0.685615	0.665304	0.65794	down
4055	LTBR	0.000274696	0.686369	0.606283	0.652795	0.648482	down
342897	NCCRP1	0.000275643	0.465767	0.482464	0.380835	0.443022	down
4209	MEF2D	0.000276134	0.591291	0.578852	0.643181	0.604441	down
56886	UGGT1	0.000276339	0.62111	0.680731	0.646045	0.649296	down
9889	ZBED4	0.000277982	0.58638	0.688367	0.602513	0.625753	down
126308	MOB3A	0.00027891	0.420224	0.530849	0.499916	0.483663	down
109	ADCY3	0.000280111	0.566515	0.483791	0.521607	0.523971	down
2063	NR2F6	0.000280284	0.646206	0.630511	0.571706	0.616141	down
8131	NPRL3	0.000281269	0.602404	0.594367	0.674089	0.62362	down
23164	MPRIP	0.000281375	0.589198	0.636551	0.57224	0.599329	down
51564	HDAC7	0.000281377	0.58361	0.640945	0.6379	0.620819	down
56997	COQ8A	0.000283059	0.5386	0.603708	0.461064	0.534457	down
219855	SLC37A2	0.000283887	0.666306	0.597001	0.56649	0.609932	down
54976	C20orf27	0.000284135	0.646343	0.650656	0.630165	0.642388	down
1288	COL4A6	0.000284772	0.674381	0.643199	0.565282	0.627621	down
999	CDH1	0.00028487	0.598098	0.615352	0.606225	0.606558	down
79152	FA2H	0.0002851	0.521189	0.351245	0.412712	0.428382	down
7538	ZFP36	0.000285885	0.592949	0.568233	0.502663	0.554615	down
374378	GALNT18	0.000287567	0.596064	0.587922	0.497323	0.560437	down
113178	SCAMP4	0.000287935	0.679944	0.691282	0.613108	0.661445	down
3703	STT3A	0.000287991	0.664295	0.604994	0.693376	0.654222	down
8448	DOC2A	0.00028839	0.498596	0.510552	0.591252	0.533467	down
64598	MOSPD3	0.000288688	0.542775	0.57881	0.673474	0.598353	down
6665	SOX15	0.000289245	0.644334	0.562835	0.612299	0.606489	down
5989	RFX1	0.000289642	0.609863	0.676274	0.625425	0.637187	down
25885	POLR1A	0.000290118	0.516734	0.627284	0.561088	0.568368	down
22873	DZIP1	0.00029022	0.621958	0.718833	0.628672	0.656488	down
22904	SBNO2	0.000291096	0.541314	0.566882	0.485209	0.531135	down
3693	ITGB5	0.000291203	0.576361	0.585254	0.488589	0.550068	down
23403	FBXO46	0.000291481	0.48722	0.537204	0.40716	0.477195	down
3064	HTT	0.000292667	0.613462	0.634331	0.564885	0.604226	down
8263	F8A1	0.000294314	0.649994	0.625288	0.648028	0.641103	down
64411	ARAP3	0.000297097	0.620433	0.525253	0.485941	0.543875	down
23526	ARHGAP45	0.000298759	0.612681	0.698578	0.6078	0.639686	down
6305	SBF1	0.000299202	0.528845	0.568121	0.45973	0.518899	down
23759	PPIL2	0.000299955	0.672574	0.639443	0.627516	0.646511	down
51684	SUFU	0.000300188	0.693241	0.598365	0.613403	0.635003	down
602	BCL3	0.000301355	0.642437	0.574145	0.548345	0.588309	down
55705	IPO9	0.000302311	0.614687	0.674341	0.686781	0.658603	down
2017	CTTN	0.000302327	0.674984	0.673923	0.587132	0.645346	down
5916	RARG	0.000302471	0.626485	0.608728	0.671698	0.635637	down
11135	CDC42EP1	0.000303458	0.647112	0.604116	0.64715	0.632793	down
2921	CXCL3	0.000303538	0.670722	0.650617	0.655442	0.658927	down
220972	44263	0.000303743	0.663805	0.622885	0.624388	0.637026	down
80223	RAB11FIP1	0.000304245	0.556291	0.624873	0.569499	0.583554	down
146223	CMTM4	0.000306854	0.448719	0.526491	0.543989	0.5064	down
10985	GCN1	0.00030688	0.523746	0.551516	0.457614	0.510959	down
22877	MLXIP	0.000307048	0.668945	0.625394	0.561367	0.618569	down
79671	NLRX1	0.000309032	0.603398	0.516969	0.491354	0.53724	down
83933	HDAC10	0.000309114	0.608535	0.550107	0.537959	0.565534	down
51703	ACSL5	0.000310723	0.613597	0.517492	0.634707	0.588599	down
91949	COG7	0.000311168	0.672856	0.575913	0.672284	0.640351	down
8694	DGAT1	0.000311503	0.622273	0.617195	0.55752	0.598996	down
132014	IL17RE	0.000313341	0.565502	0.61601	0.548053	0.576522	down
5293	PIK3CD	0.0003146	0.512105	0.563099	0.538776	0.537993	down
80233	FAAP100	0.000316027	0.620059	0.501119	0.505001	0.54206	down
51780	KDM3B	0.000316296	0.593857	0.686654	0.659849	0.646787	down
4047	LSS	0.000317928	0.601567	0.70083	0.581046	0.627814	down
58489	ABHD17C	0.000318739	0.554141	0.586046	0.536292	0.558827	down
1870	E2F2	0.000319203	0.574398	0.55612	0.633448	0.587989	down
25844	YIPF3	0.000319969	0.643006	0.647827	0.662777	0.651204	down
57634	EP400	0.000320609	0.559424	0.653993	0.606831	0.606749	down
6573	SLC19A1	0.000322951	0.5336	0.629442	0.488394	0.550479	down
56252	YLPM1	0.000324465	0.65992	0.555412	0.662228	0.625854	down
9260	PDLIM7	0.000326837	0.636175	0.56918	0.633589	0.612981	down
8985	PLOD3	0.000328386	0.667171	0.620017	0.565202	0.617463	down
5307	PITX1	0.000329461	0.66485	0.648682	0.621483	0.645005	down
54920	DUS2	0.000329794	0.523178	0.653741	0.585694	0.587538	down
84922	FIZ1	0.000330353	0.593761	0.503958	0.521094	0.539604	down
79733	E2F8	0.000330427	0.681459	0.618261	0.61414	0.637953	down
138050	HGSNAT	0.000330854	0.596594	0.646047	0.657643	0.633428	down
8692	HYAL2	0.000334912	0.608007	0.504186	0.52726	0.546484	down
23659	PLA2G15	0.000335392	0.595525	0.662612	0.699206	0.652448	down
10868	USP20	0.000338802	0.525673	0.588745	0.521698	0.545372	down
2769	GNA15	0.000339791	0.69002	0.644949	0.664065	0.666345	down
2997	GYS1	0.000340572	0.579279	0.600011	0.48617	0.555153	down
64419	MTMR14	0.000341736	0.647443	0.676611	0.636592	0.653549	down
51278	IER5	0.000341772	0.62545	0.552438	0.49412	0.557336	down
66005	CHID1	0.000341953	0.624293	0.648386	0.5335	0.60206	down
8303	SNN	0.000343763	0.56465	0.655003	0.635201	0.618285	down
25943	C20orf194	0.000344882	0.570979	0.607775	0.554572	0.577775	down
1471	CST3	0.000346402	0.70984	0.660186	0.622733	0.664253	down
8629	JRK	0.000348021	0.426345	0.45147	0.497484	0.458433	down
151354	FAM84A	0.000348285	0.523702	0.638803	0.564001	0.575502	down
57189	KIAA1147	0.000348514	0.588388	0.654164	0.651127	0.631226	down
11143	KAT7	0.000349165	0.678839	0.628854	0.688847	0.665513	down
23131	GPATCH8	0.000351135	0.613682	0.641339	0.583279	0.612767	down
6840	SVIL	0.000352351	0.609357	0.630076	0.613914	0.617782	down
7094	TLN1	0.000353049	0.653315	0.645826	0.593517	0.630886	down
6871	TADA2A	0.000354166	0.504138	0.572464	0.609432	0.562011	down
994	CDC25B	0.000354439	0.601389	0.563783	0.574291	0.579821	down
8940	TOP3B	0.000355142	0.569187	0.470733	0.438185	0.492702	down
23511	NUP188	0.000355238	0.551145	0.688671	0.590616	0.610144	down
54535	CCHCR1	0.000356174	0.621371	0.67814	0.622783	0.640765	down
10250	SRRM1	0.00035651	0.570646	0.669951	0.609553	0.616717	down
6721	SREBF2	0.000357067	0.642231	0.705405	0.634416	0.660684	down
5339	PLEC	0.00035821	0.669396	0.648286	0.570075	0.629252	down
6253	RTN2	0.000358327	0.611263	0.486301	0.592316	0.563293	down
10067	SCAMP3	0.000358474	0.685461	0.616181	0.682313	0.661318	down
23107	MRPS27	0.000359507	0.603978	0.68934	0.705982	0.666433	down
124975	GGT6	0.000360236	0.632398	0.705916	0.586723	0.641679	down
5291	PIK3CB	0.000361073	0.608299	0.682783	0.695863	0.662315	down
55187	VPS13D	0.00036193	0.563786	0.574156	0.537468	0.55847	down
4628	MYH10	0.000363553	0.559193	0.639233	0.514204	0.570877	down
29123	ANKRD11	0.000366009	0.614533	0.687054	0.620066	0.640551	down
6564	SLC15A1	0.000366337	0.508117	0.606035	0.644744	0.586298	down
54101	RIPK4	0.000367007	0.634404	0.713928	0.583378	0.643903	down
4669	NAGLU	0.000367037	0.67671	0.613906	0.688556	0.659724	down
9080	CLDN9	0.000367696	0.28306	0.426096	0.360816	0.356657	down
23779	ARHGAP8	0.000368036	0.711198	0.592975	0.598659	0.634277	down
4646	MYO6	0.00036903	0.629253	0.588198	0.704017	0.640489	down
2314	FLII	0.000370148	0.639224	0.690986	0.617471	0.649227	down
23065	EMC1	0.000370642	0.647506	0.617626	0.571567	0.612233	down
284129	SLC26A11	0.00037072	0.637177	0.555284	0.572431	0.588298	down
23087	TRIM35	0.00037154	0.630138	0.702031	0.582747	0.638305	down
101	ADAM8	0.000372604	0.259853	0.339286	0.171443	0.256861	down
29785	CYP2S1	0.000374212	0.505071	0.40733	0.529894	0.480765	down
6904	TBCD	0.000375146	0.601389	0.646729	0.567886	0.605334	down
1440	CSF3	0.000376106	0.311525	0.19122	0.249257	0.250668	down
79591	ARMH3	0.000376146	0.578781	0.617651	0.687189	0.627874	down
84876	ORAI1	0.000376248	0.621029	0.601941	0.667121	0.630031	down
57661	PHRF1	0.000378268	0.632408	0.596799	0.585243	0.604817	down
79369	B3GNT4	0.000378973	0.642857	0.547936	0.540979	0.577257	down
4035	LRP1	0.000379334	0.672767	0.547337	0.561912	0.594005	down
284023	RNF227	0.000380055	0.526168	0.49242	0.591559	0.536715	down
112399	EGLN3	0.000380198	0.684936	0.665835	0.620887	0.657219	down
79628	SH3TC2	0.000381562	0.54849	0.548772	0.554825	0.550695	down
23085	ERC1	0.000382464	0.619899	0.672834	0.657252	0.649995	down
22880	MORC2	0.000383031	0.643932	0.632372	0.599141	0.625148	down
26173	INTS1	0.000383975	0.506153	0.577041	0.500335	0.527843	down
84939	MUM1	0.00038402	0.570857	0.521816	0.433411	0.508695	down
10066	SCAMP2	0.000384171	0.612784	0.562391	0.609659	0.594945	down
80758	PRR7	0.00038441	0.47955	0.568807	0.457721	0.502026	down
5154	PDGFA	0.000385484	0.546594	0.599065	0.542271	0.562643	down
710	SERPING1	0.000385654	0.520714	0.574808	0.560838	0.55212	down
51755	CDK12	0.000386102	0.594967	0.681959	0.677531	0.651486	down
125058	TBC1D16	0.00038734	0.609394	0.525949	0.490289	0.541877	down
115817	DHRS1	0.000387533	0.529745	0.465487	0.517483	0.504238	down
339123	JMJD8	0.000389505	0.610217	0.550972	0.676087	0.612425	down
1455	CSNK1G2	0.000390048	0.646255	0.71495	0.619617	0.660274	down
116039	OSR2	0.000392417	0.592004	0.554506	0.530901	0.559137	down
5338	PLD2	0.000392951	0.675751	0.675924	0.584273	0.645316	down
7343	UBTF	0.000394002	0.627417	0.636621	0.652983	0.639007	down
100131755	ARMCX4	0.000394596	0.4639	0.557062	0.534483	0.518482	down
84067	FAM160A2	0.000394932	0.647984	0.675987	0.554255	0.626076	down
3107	HLA-C	0.000395403	0.695741	0.676801	0.611064	0.661202	down
5428	POLG	0.000397062	0.599392	0.690417	0.674403	0.654737	down
23093	TTLL5	0.00039787	0.650718	0.685854	0.629527	0.655366	down
26012	NSMF	0.000397969	0.595519	0.521744	0.621237	0.5795	down
1287	COL4A5	0.000397979	0.576384	0.604541	0.561955	0.58096	down
11346	SYNPO	0.00039888	0.562825	0.599341	0.555573	0.57258	down
5540	NPY4R	0.000399373	0.433069	0.29347	0.464	0.396846	down
57523	NYNRIN	0.000400265	0.481067	0.526012	0.570533	0.525871	down
7297	TYK2	0.000401466	0.520051	0.653776	0.567159	0.580329	down
6239	RREB1	0.000402873	0.647097	0.630914	0.619336	0.632449	down
54890	ALKBH5	0.000404604	0.615792	0.681987	0.567985	0.621921	down
255057	CBARP	0.000404672	0.576221	0.478665	0.614831	0.556572	down
26469	PTPN18	0.000406397	0.597462	0.524133	0.649501	0.590365	down
65083	NOL6	0.000407423	0.52371	0.536421	0.571125	0.543752	down
9742	IFT140	0.000408018	0.55848	0.585719	0.497111	0.547103	down
56257	MEPCE	0.000410105	0.693413	0.614888	0.560627	0.622976	down
64285	RHBDF1	0.000411588	0.560642	0.598038	0.512342	0.557007	down
23138	N4BP3	0.000412143	0.549457	0.487443	0.402824	0.479908	down
5817	PVR	0.000412596	0.67379	0.639712	0.594505	0.636003	down
100130705	ATP6V1FNB	0.000414078	0.44	0.466667	0.584615	0.497094	down
5310	PKD1	0.000414209	0.532724	0.512389	0.460174	0.501762	down
3619	INCENP	0.00041478	0.573441	0.657101	0.609076	0.613206	down
79724	ZNF768	0.000414996	0.634699	0.655052	0.659134	0.649628	down
201232	SLC16A13	0.00041571	0.551199	0.576426	0.453544	0.527056	down
83786	FRMD8	0.000416004	0.551588	0.661479	0.523136	0.578734	down
3911	LAMA5	0.000416689	0.627804	0.614733	0.543155	0.595231	down
9641	IKBKE	0.000418527	0.542179	0.518994	0.641763	0.567645	down
116236	ABHD15	0.000421896	0.664247	0.651521	0.555321	0.623696	down
149013	NBPF12	0.000424603	0.56014	0.606052	0.571059	0.579084	down
20	ABCA2	0.000426145	0.474745	0.49027	0.40998	0.458332	down
10331	B3GNT3	0.000427228	0.622525	0.494311	0.540842	0.55256	down
7067	THRA	0.000428586	0.581152	0.54941	0.482616	0.537726	down
84172	POLR1B	0.000429417	0.674814	0.614918	0.65864	0.649458	down
11194	ABCB8	0.000430217	0.541066	0.551322	0.574195	0.555528	down
80851	SH3BP5L	0.000432318	0.650161	0.559742	0.496641	0.568848	down
57822	GRHL3	0.000433633	0.608237	0.592328	0.526522	0.575695	down
84433	CARD11	0.000435052	0.62494	0.633327	0.544018	0.600762	down
84629	TNRC18	0.000436987	0.617235	0.598264	0.50813	0.574543	down
84256	FLYWCH1	0.000437541	0.662418	0.656171	0.643634	0.654074	down
54929	TMEM161A	0.000437608	0.639283	0.488658	0.534201	0.554047	down
23108	RAP1GAP2	0.000437921	0.529684	0.579941	0.564569	0.558065	down
59274	TLNRD1	0.000437961	0.618464	0.678873	0.562547	0.619961	down
10370	CITED2	0.000438285	0.618914	0.65488	0.692004	0.655266	down
80724	ACAD10	0.00043992	0.593037	0.556533	0.457023	0.535531	down
10188	TNK2	0.000439958	0.688849	0.610929	0.597996	0.632591	down
8884	SLC5A6	0.000441613	0.532411	0.5224	0.6329	0.562571	down
85441	HELZ2	0.000442208	0.567427	0.540636	0.527221	0.545095	down
9088	PKMYT1	0.000445157	0.697006	0.672557	0.572889	0.647484	down
5361	PLXNA1	0.000445405	0.564087	0.567095	0.559251	0.563478	down
4059	BCAM	0.000447116	0.71208	0.661324	0.586795	0.6534	down
10497	UNC13B	0.000447327	0.574504	0.478771	0.523625	0.525633	down
23761	PISD	0.000448313	0.676131	0.575906	0.600543	0.617526	down
5986	RFNG	0.000448349	0.674644	0.592878	0.684058	0.650527	down
7071	KLF10	0.000449524	0.552252	0.632872	0.68571	0.623611	down
1742	DLG4	0.000449527	0.680176	0.574404	0.680457	0.645012	down
90678	LRSAM1	0.00045043	0.512579	0.647562	0.593369	0.584503	down
23518	R3HDM1	0.000450728	0.606283	0.671404	0.703203	0.660297	down
5360	PLTP	0.000450891	0.640787	0.595516	0.56076	0.599021	down
79654	HECTD3	0.000451178	0.663984	0.657763	0.629997	0.650581	down
1196	CLK2	0.000451421	0.591045	0.68892	0.570684	0.616883	down
5297	PI4KA	0.000451514	0.636701	0.688266	0.578847	0.634605	down
124402	UBALD1	0.000452568	0.566538	0.653662	0.611666	0.610622	down
64744	SMAP2	0.00045276	0.611524	0.663211	0.70762	0.660785	down
57827	C6orf47	0.000452884	0.593852	0.63694	0.595319	0.608704	down
5371	PML	0.000453897	0.618756	0.625389	0.701558	0.648568	down
57126	CD177	0.000455016	0.709155	0.600738	0.605728	0.63854	down
57538	ALPK3	0.000455767	0.566038	0.421296	0.463426	0.483587	down
3097	HIVEP2	0.000456355	0.612819	0.657272	0.596213	0.622101	down
22838	RNF44	0.000456524	0.579088	0.549787	0.677211	0.602029	down
81607	NECTIN4	0.000457942	0.569051	0.682388	0.684825	0.645421	down
9731	CEP104	0.000458933	0.640484	0.694067	0.618028	0.65086	down
23248	RPRD2	0.000459168	0.571971	0.625317	0.68854	0.628609	down
1509	CTSD	0.000459267	0.689169	0.667551	0.635746	0.664155	down
6050	RNH1	0.000460186	0.676678	0.662101	0.569966	0.636248	down
114548	NLRP3	0.00046281	0.361538	0.255206	0.419408	0.345384	down
284348	LYPD5	0.000463385	0.487598	0.604364	0.545242	0.545735	down
375790	AGRN	0.000464931	0.53357	0.53825	0.502106	0.524642	down
8795	TNFRSF10B	0.000465775	0.649708	0.651411	0.662273	0.654464	down
3177	SLC29A2	0.000467647	0.557667	0.522005	0.458658	0.512777	down
80017	DGLUCY	0.000467736	0.631931	0.587329	0.665835	0.628365	down
5190	PEX6	0.000468512	0.571292	0.530198	0.648434	0.583308	down
10659	CELF2	0.000469969	0.557522	0.687644	0.629119	0.624762	down
10603	SH2B2	0.000470436	0.4245	0.439659	0.518704	0.460954	down
80020	FOXRED2	0.000471096	0.49971	0.583089	0.619697	0.567499	down
79894	ZNF672	0.000472826	0.576054	0.556145	0.576049	0.569416	down
8567	MADD	0.000473721	0.596326	0.629075	0.651638	0.62568	down
23151	GRAMD4	0.000474164	0.518659	0.586212	0.438589	0.514487	down
9649	RALGPS1	0.00047469	0.648381	0.583977	0.70512	0.645826	down
9839	ZEB2	0.000474921	0.21875	0.171429	0.2	0.196726	down
23646	PLD3	0.000474978	0.681998	0.574541	0.567659	0.608066	down
51752	ERAP1	0.000475826	0.618681	0.688502	0.617056	0.641413	down
9894	TELO2	0.000476818	0.603097	0.558302	0.530137	0.563845	down
79073	TMEM109	0.000477417	0.563787	0.608291	0.664982	0.612354	down
2195	FAT1	0.000478309	0.607481	0.665039	0.632685	0.635069	down
107987428	107987428	0.000478667	0.536113	0.587561	0.680884	0.601519	down
208	AKT2	0.000479238	0.65829	0.603534	0.5477	0.603175	down
3714	JAG2	0.000479839	0.644581	0.687625	0.605873	0.646026	down
6621	SNAPC4	0.000479978	0.554984	0.477947	0.539394	0.524108	down
116028	RMI2	0.000480029	0.575617	0.689448	0.615329	0.626798	down
4355	MPP2	0.000481904	0.550502	0.58468	0.520368	0.55185	down
155435	RBM33	0.000481948	0.600809	0.647521	0.660004	0.636111	down
55065	SLC52A1	0.000484313	0.605959	0.505026	0.568138	0.559708	down
3054	HCFC1	0.000487477	0.563582	0.656733	0.577456	0.599257	down
7077	TIMP2	0.000487953	0.639517	0.652914	0.636713	0.643048	down
8425	LTBP4	0.000494362	0.505023	0.564168	0.454964	0.508052	down
6786	STIM1	0.000494773	0.670192	0.572685	0.574539	0.605805	down
387509	GPR153	0.00049575	0.375492	0.398969	0.500409	0.424957	down
57704	GBA2	0.000497414	0.670847	0.582204	0.591374	0.614808	down
57505	AARS2	0.000499965	0.492537	0.652168	0.542268	0.562325	down
283489	CHAMP1	0.000500918	0.522965	0.612271	0.667265	0.600834	down
259232	NALCN	0.000501155	0.530833	0.508275	0.497627	0.512245	down
4324	MMP15	0.000503988	0.563907	0.546084	0.604892	0.571628	down
9351	SLC9A3R2	0.000504293	0.65361	0.574038	0.55085	0.592833	down
83985	SPNS1	0.00050466	0.685488	0.633863	0.613535	0.644296	down
256364	EML3	0.0005052	0.640864	0.660542	0.525645	0.609017	down
23102	TBC1D2B	0.000505613	0.608108	0.623909	0.65719	0.629736	down
80208	SPG11	0.000507049	0.557646	0.701798	0.624645	0.62803	down
146705	TEPSIN	0.00050755	0.642185	0.691074	0.621124	0.651461	down
1295	COL8A1	0.000507728	0.327068	0.460638	0.46281	0.416838	down
10948	STARD3	0.000508827	0.666463	0.588576	0.610786	0.621942	down
4641	MYO1C	0.000509229	0.645534	0.72425	0.609449	0.659744	down
9920	KBTBD11	0.00051095	0.53402	0.463797	0.576299	0.524705	down
25930	PTPN23	0.000511138	0.591842	0.720129	0.606614	0.639528	down
84133	ZNRF3	0.000512265	0.65806	0.623427	0.642553	0.641347	down
23476	BRD4	0.000517045	0.618002	0.654839	0.703311	0.658717	down
84926	SPRYD3	0.000519312	0.594379	0.582958	0.617648	0.598329	down
150726	FBXO41	0.000519445	0.613952	0.551155	0.485574	0.550227	down
6820	SULT2B1	0.000520778	0.346711	0.357896	0.424387	0.376331	down
57693	ZNF317	0.000521866	0.562588	0.647482	0.607993	0.606021	down
57674	RNF213	0.000525471	0.476819	0.573056	0.538458	0.529444	down
7262	PHLDA2	0.000528171	0.649607	0.57326	0.534906	0.585925	down
10634	GAS2L1	0.00052865	0.563571	0.679186	0.535041	0.592599	down
79888	LPCAT1	0.000529195	0.54431	0.585043	0.502307	0.543886	down
27348	TOR1B	0.000529597	0.60293	0.625804	0.713529	0.647421	down
57221	ARFGEF3	0.000529788	0.595223	0.67476	0.602048	0.62401	down
57537	SORCS2	0.000530027	0.56451	0.385221	0.497991	0.482574	down
9654	TTLL4	0.000530614	0.587117	0.610704	0.576915	0.591579	down
83937	RASSF4	0.000534683	0.482954	0.565631	0.637339	0.561975	down
388115	CCDC9B	0.00053544	0.538848	0.572952	0.603826	0.571876	down
79877	DCAKD	0.000539778	0.519121	0.652924	0.640963	0.604336	down
25829	TMEM184B	0.000540299	0.664196	0.589763	0.683103	0.645687	down
4851	NOTCH1	0.000540382	0.619334	0.712823	0.66448	0.665546	down
4548	MTR	0.000542643	0.626573	0.646473	0.717523	0.663523	down
3975	LHX1	0.000546408	0.454706	0.599653	0.553066	0.535809	down
8925	HERC1	0.000547079	0.49181	0.543246	0.563594	0.532883	down
211	ALAS1	0.000550501	0.606089	0.681438	0.705266	0.664264	down
2012	EMP1	0.000550626	0.643666	0.596367	0.650248	0.630094	down
201255	LRRC45	0.000550769	0.683494	0.575179	0.601784	0.620153	down
80789	INTS5	0.000553339	0.575091	0.586774	0.65107	0.604312	down
56652	TWNK	0.000554708	0.545156	0.614991	0.614059	0.591402	down
23133	PHF8	0.000554792	0.508853	0.626741	0.553788	0.563128	down
2580	GAK	0.000558829	0.568468	0.660928	0.557538	0.595645	down
6421	SFPQ	0.000560525	0.619219	0.657498	0.578753	0.61849	down
9677	PPIP5K1	0.000560736	0.522865	0.560018	0.651347	0.578077	down
28231	SLCO4A1	0.000560785	0.478207	0.622218	0.477203	0.525876	down
84236	RHBDD1	0.000562589	0.506856	0.630908	0.616455	0.58474	down
7185	TRAF1	0.000563577	0.65812	0.566176	0.588135	0.604144	down
64115	VSIR	0.000563783	0.484624	0.651732	0.579042	0.571799	down
23534	TNPO3	0.000564397	0.568634	0.678705	0.702673	0.650004	down
4133	MAP2	0.000567531	0.538958	0.551948	0.683571	0.591492	down
3297	HSF1	0.000568392	0.638732	0.564782	0.615189	0.606234	down
84948	TIGD5	0.000571029	0.690748	0.647419	0.631241	0.656469	down
254042	METAP1D	0.000573187	0.639648	0.491223	0.606462	0.579111	down
107986794	LOC107986794	0.000573593	0.56909	0.460643	0.464415	0.49805	down
57801	HES4	0.000574111	0.635765	0.691652	0.563768	0.630395	down
155368	METTL27	0.000574477	0.50534	0.491622	0.61534	0.537434	down
1185	CLCN6	0.000575576	0.591012	0.577169	0.516404	0.561528	down
84464	SLX4	0.00057668	0.535375	0.520522	0.606593	0.554163	down
54842	MFSD6	0.00057751	0.568499	0.58488	0.680569	0.611316	down
27043	PELP1	0.000577515	0.648804	0.595872	0.553312	0.599329	down
3418	IDH2	0.000578006	0.676239	0.700569	0.612631	0.663146	down
91	ACVR1B	0.000578483	0.61419	0.68591	0.686128	0.662076	down
1616	DAXX	0.000581146	0.682088	0.605846	0.62846	0.638798	down
345643	MCIDAS	0.000582329	0.533012	0.459596	0.514889	0.502499	down
10481	HOXB13	0.000582943	0.656392	0.59677	0.593424	0.615529	down
53838	C11orf24	0.000584697	0.621178	0.58108	0.72294	0.641732	down
148022	TICAM1	0.000585044	0.580536	0.509932	0.593772	0.561413	down
51559	NT5DC3	0.00058571	0.624735	0.65733	0.611813	0.631293	down
1605	DAG1	0.000587906	0.607544	0.726023	0.659341	0.664303	down
114884	OSBPL10	0.000589796	0.597413	0.618962	0.597384	0.604587	down
3014	H2AFX	0.000589842	0.663195	0.616539	0.593667	0.624467	down
51435	SCARA3	0.00058995	0.585874	0.66161	0.605805	0.617763	down
9231	DLG5	0.000590807	0.615291	0.710263	0.661603	0.662386	down
28996	HIPK2	0.000590916	0.591996	0.647059	0.699041	0.646032	down
221	ALDH3B1	0.000591054	0.551209	0.603044	0.493367	0.549206	down
200895	DHFR2	0.000593953	0.569107	0.536049	0.613347	0.572834	down
3976	LIF	0.000594875	0.543853	0.543526	0.659898	0.582426	down
51385	ZNF589	0.000595385	0.63874	0.599294	0.66747	0.635168	down
861	RUNX1	0.000598835	0.609812	0.661313	0.706643	0.659256	down
6942	TCF20	0.0005995	0.55537	0.598894	0.688005	0.61409	down
2011	MARK2	0.000599944	0.609313	0.580605	0.716074	0.635331	down
125111	GJD3	0.000600264	0.641347	0.516866	0.518853	0.559022	down
9545	RAB3D	0.000600391	0.568064	0.666137	0.574736	0.602979	down
1954	MEGF8	0.000600517	0.485016	0.581811	0.525308	0.530712	down
583	BBS2	0.000600832	0.706579	0.621549	0.59138	0.639836	down
171017	ZNF384	0.000605299	0.646382	0.606272	0.697572	0.650075	down
79412	KREMEN2	0.000608577	0.489235	0.5915	0.488669	0.523135	down
9730	DCAF1	0.000608807	0.572706	0.712914	0.640027	0.641882	down
79814	AGMAT	0.000609436	0.523845	0.631295	0.597359	0.584166	down
1282	COL4A1	0.00061133	0.55259	0.630169	0.554453	0.579071	down
7090	TLE3	0.00061165	0.640528	0.505424	0.576658	0.574204	down
56949	XAB2	0.000611998	0.677986	0.668577	0.623946	0.656837	down
3200	HOXA3	0.000615332	0.559789	0.564555	0.581278	0.568541	down
6794	STK11	0.000615766	0.62838	0.642646	0.557279	0.609435	down
136051	ZNF786	0.000616884	0.524332	0.648688	0.498111	0.557044	down
54682	MANSC1	0.000618065	0.519097	0.497308	0.43818	0.484862	down
102724488	LOC102724488	0.000619414	0.451657	0.524049	0.620294	0.532	down
388228	SBK1	0.000625779	0.34749	0.442708	0.360156	0.383451	down
399474	TMEM200B	0.000628209	0.626474	0.622771	0.621528	0.623591	down
2264	FGFR4	0.000628375	0.548091	0.654191	0.501221	0.567834	down
396	ARHGDIA	0.000628964	0.661885	0.552058	0.585929	0.599958	down
1609	DGKQ	0.000633891	0.673097	0.616857	0.552061	0.614005	down
400916	CHCHD10	0.000639999	0.657021	0.613125	0.634952	0.635033	down
79695	GALNT12	0.000641886	0.671868	0.575102	0.575766	0.607579	down
8079	MLF2	0.000643196	0.636375	0.56484	0.640304	0.61384	down
9696	CROCC	0.000647188	0.522141	0.485435	0.532377	0.513318	down
401145	CCSER1	0.000647546	0.509091	0.545455	0.518519	0.524355	down
51517	NCKIPSD	0.000647705	0.630369	0.641406	0.553409	0.608395	down
8991	SELENBP1	0.000650033	0.445071	0.525728	0.524004	0.498268	down
8527	DGKD	0.000650815	0.545588	0.594997	0.573217	0.571267	down
63892	THADA	0.000653119	0.624963	0.595664	0.560174	0.5936	down
6597	SMARCA4	0.000653423	0.63631	0.625678	0.583074	0.615021	down
10609	P3H4	0.000654605	0.617804	0.592455	0.644647	0.618302	down
101060022	LOC101060022	0.000654948	0.432339	0.362374	0.45655	0.417088	down
114823	LENG8	0.000656187	0.374023	0.541142	0.540752	0.485306	down
28955	DEXI	0.00065736	0.698635	0.646246	0.574113	0.639665	down
10392	NOD1	0.000660751	0.587057	0.68171	0.607315	0.625361	down
1822	ATN1	0.000662037	0.677785	0.57688	0.665066	0.63991	down
64236	PDLIM2	0.000662448	0.548719	0.571055	0.664405	0.594726	down
79735	TBC1D17	0.000663349	0.727759	0.58158	0.624569	0.644636	down
25974	MMACHC	0.000663926	0.610297	0.653753	0.600572	0.62154	down
80169	CTC1	0.00066515	0.57963	0.531773	0.526487	0.545963	down
79932	KIAA0319L	0.000667047	0.576463	0.652133	0.567399	0.598665	down
3092	HIP1	0.000670442	0.603882	0.643275	0.546544	0.5979	down
9924	PAN2	0.00067146	0.465185	0.502931	0.428522	0.465546	down
54853	WDR55	0.000674812	0.617786	0.68764	0.670649	0.658692	down
116987	AGAP1	0.000675422	0.579428	0.577939	0.475789	0.544385	down
11022	TDRKH	0.000676711	0.717125	0.647378	0.574344	0.646282	down
7498	XDH	0.00067699	0.552175	0.597605	0.674565	0.608115	down
1869	E2F1	0.00067712	0.634912	0.58189	0.529816	0.582206	down
5652	PRSS8	0.0006778	0.615684	0.586307	0.635861	0.612617	down
8506	CNTNAP1	0.000678731	0.45927	0.509298	0.46385	0.477473	down
2475	MTOR	0.000679317	0.596618	0.707234	0.572864	0.625572	down
2026	ENO2	0.000679332	0.662013	0.596182	0.618088	0.625428	down
25766	PRPF40B	0.000681205	0.555249	0.560459	0.469584	0.52843	down
53827	FXYD5	0.000683836	0.640087	0.555508	0.663778	0.619791	down
3482	IGF2R	0.000687528	0.593496	0.689793	0.585034	0.622775	down
11322	TMC6	0.000687548	0.567562	0.682236	0.512798	0.587532	down
4335	MNT	0.000690291	0.565262	0.541716	0.571095	0.559358	down
5029	P2RY2	0.0006931	0.649745	0.528549	0.645277	0.607857	down
23334	SZT2	0.000698222	0.503723	0.510397	0.571212	0.528444	down
284904	SEC14L4	0.000698428	0.554793	0.595982	0.575687	0.575487	down
22859	ADGRL1	0.000701648	0.486122	0.497223	0.593527	0.525624	down
51442	VGLL1	0.000701776	0.599999	0.521427	0.688522	0.603316	down
30850	CDR2L	0.000702019	0.585042	0.675786	0.683575	0.648134	down
124997	WDR81	0.000702363	0.531914	0.639174	0.476757	0.549282	down
2117	ETV3	0.000702391	0.582199	0.689528	0.684334	0.65202	down
53905	DUOX1	0.0007029	0.44218	0.595968	0.558298	0.532149	down
345079	SOWAHB	0.000703695	0.577483	0.681188	0.560593	0.606421	down
835	CASP2	0.00070394	0.501664	0.671039	0.54566	0.572788	down
29801	ZDHHC8	0.000704368	0.587554	0.612517	0.528564	0.576212	down
23013	SPEN	0.000706667	0.591625	0.680971	0.677335	0.649977	down
79813	EHMT1	0.000707833	0.598258	0.704476	0.626474	0.643069	down
64145	RBSN	0.000713302	0.731455	0.637752	0.612448	0.660552	down
283450	HECTD4	0.000713934	0.514156	0.591731	0.539663	0.548517	down
114897	C1QTNF1	0.000714958	0.506081	0.625826	0.634781	0.588896	down
9572	NR1D1	0.000715874	0.516856	0.475848	0.634662	0.542455	down
22906	TRAK1	0.000722948	0.551142	0.628995	0.655317	0.611818	down
92335	STRADA	0.000725675	0.646281	0.571778	0.656876	0.624978	down
8310	ACOX3	0.00072697	0.579187	0.600059	0.608352	0.595866	down
8914	TIMELESS	0.000727276	0.681316	0.704706	0.613448	0.66649	down
9739	SETD1A	0.000727497	0.71849	0.564041	0.644861	0.642464	down
10256	CNKSR1	0.000727916	0.657954	0.608281	0.659319	0.641852	down
55230	USP40	0.000728493	0.475966	0.610875	0.570554	0.552465	down
11273	ATXN2L	0.000730865	0.702014	0.585704	0.654945	0.647555	down
57706	DENND1A	0.000732502	0.586343	0.575126	0.515211	0.558893	down
8994	LIMD1	0.000733556	0.638378	0.636669	0.609241	0.628096	down
102724159	LOC102724159	0.000734067	0.615354	0.63932	0.504097	0.586257	down
51063	CALHM2	0.000736755	0.644452	0.689473	0.628501	0.654142	down
9651	PLCH2	0.000741648	0.541935	0.616784	0.546932	0.56855	down
23250	ATP11A	0.000742112	0.556725	0.663636	0.688032	0.636131	down
57602	USP36	0.000742134	0.59818	0.653593	0.613522	0.621765	down
9148	NEURL1	0.000743018	0.532965	0.563959	0.500066	0.53233	down
118813	ZFYVE27	0.000750621	0.562827	0.628977	0.571087	0.58763	down
9582	APOBEC3B	0.000751118	0.678959	0.548281	0.652755	0.626665	down
154881	KCTD7	0.000753574	0.59657	0.663661	0.702824	0.654351	down
81570	CLPB	0.000757535	0.609216	0.578279	0.580781	0.589425	down
9656	MDC1	0.000757701	0.61199	0.530415	0.594787	0.579064	down
23144	ZC3H3	0.000758471	0.686351	0.662414	0.555123	0.634629	down
55731	FAM222B	0.000759695	0.619462	0.587664	0.582553	0.59656	down
57799	RAB40C	0.000760599	0.620776	0.688085	0.596997	0.635286	down
4351	MPI	0.000766648	0.718701	0.625672	0.62779	0.657388	down
6668	SP2	0.000769464	0.639707	0.575914	0.688345	0.634656	down
23457	ABCB9	0.000770711	0.550535	0.572451	0.439485	0.520824	down
79365	BHLHE41	0.000772387	0.572211	0.50447	0.504115	0.526932	down
4241	MELTF	0.000772571	0.672482	0.680667	0.586881	0.646677	down
3795	KHK	0.000773632	0.554765	0.584639	0.677037	0.60548	down
10227	MFSD10	0.000775236	0.651176	0.653326	0.554905	0.619802	down
84874	ZNF514	0.000775445	0.627214	0.657922	0.654938	0.646691	down
23505	TMEM131	0.000775488	0.530263	0.692418	0.626359	0.616347	down
162979	ZNF296	0.000778008	0.696738	0.639803	0.617811	0.651451	down
2896	GRN	0.000779928	0.688893	0.649852	0.59567	0.644805	down
54438	GFOD1	0.000781911	0.612474	0.690682	0.580745	0.627967	down
199221	DZIP1L	0.000784809	0.59	0.555698	0.661628	0.602442	down
5336	PLCG2	0.000785249	0.622087	0.66987	0.587768	0.626575	down
140700	SAMD10	0.000786372	0.433309	0.559292	0.590744	0.527782	down
8507	ENC1	0.000788757	0.570421	0.59717	0.518135	0.561909	down
79147	FKRP	0.000790095	0.559772	0.624315	0.50994	0.564676	down
8078	USP5	0.000791104	0.680676	0.660024	0.5796	0.6401	down
23649	POLA2	0.000791899	0.697629	0.557145	0.643138	0.632637	down
23358	USP24	0.000791959	0.645381	0.715645	0.622453	0.661159	down
92714	ARRDC1	0.000795039	0.71138	0.620048	0.596588	0.642672	down
65263	PYCR3	0.000796878	0.624007	0.641149	0.548235	0.604464	down
64359	NXN	0.000797909	0.622161	0.71416	0.585616	0.640646	down
147015	DHRS13	0.000798835	0.731268	0.635357	0.62891	0.665178	down
4267	CD99	0.000801172	0.600598	0.625955	0.577087	0.601213	down
57647	DHX37	0.00080261	0.654453	0.684063	0.575831	0.638116	down
10347	ABCA7	0.000802755	0.502687	0.454035	0.51812	0.491614	down
84675	TRIM55	0.000802841	0.639204	0.565468	0.514358	0.57301	down
55229	PANK4	0.000803432	0.596954	0.622606	0.654612	0.624724	down
83742	MARVELD1	0.000805252	0.623143	0.679781	0.512671	0.605198	down
7048	TGFBR2	0.000806719	0.587549	0.732875	0.601607	0.640677	down
1543	CYP1A1	0.000808448	0.582895	0.428865	0.516291	0.509351	down
4249	MGAT5	0.000809681	0.617567	0.69419	0.61421	0.641989	down
25970	SH2B1	0.000811167	0.656849	0.538816	0.5476	0.581088	down
624	BDKRB2	0.000814578	0.62509	0.690674	0.596362	0.637375	down
8812	CCNK	0.000815955	0.646908	0.563839	0.7087	0.639816	down
7760	ZNF213	0.000816154	0.595887	0.652462	0.541516	0.596622	down
51490	SPOUT1	0.000816205	0.629836	0.608687	0.616896	0.618473	down
114991	ZNF618	0.000816231	0.579044	0.616692	0.64177	0.612502	down
3880	KRT19	0.000816574	0.653689	0.652756	0.534092	0.613512	down
23307	FKBP15	0.000817336	0.67058	0.627206	0.645517	0.647768	down
23466	CBX6	0.000817389	0.626089	0.722829	0.602907	0.650608	down
8349	HIST2H2BE	0.000818486	0.524261	0.566087	0.635142	0.575163	down
6497	SKI	0.000819385	0.591149	0.576535	0.581943	0.583209	down
3725	JUN	0.000823941	0.706576	0.681795	0.590227	0.659533	down
56172	ANKH	0.000824548	0.672945	0.660685	0.665672	0.666434	down
8479	HIRIP3	0.000826406	0.641956	0.583417	0.655692	0.627022	down
85379	KIAA1671	0.000826509	0.524679	0.654132	0.578215	0.585676	down
90324	CCDC97	0.000829683	0.629161	0.643794	0.70948	0.660812	down
9415	FADS2	0.000833057	0.638571	0.64163	0.630769	0.63699	down
1460	CSNK2B	0.000834583	0.62988	0.584291	0.708538	0.640903	down
10435	CDC42EP2	0.000835358	0.401103	0.313656	0.463524	0.392761	down
79443	FYCO1	0.000837142	0.56806	0.659498	0.589379	0.605646	down
7156	TOP3A	0.000839228	0.637786	0.711585	0.62978	0.659717	down
26873	OPLAH	0.000840074	0.550331	0.590521	0.539133	0.559995	down
4054	LTBP3	0.000842716	0.648449	0.650599	0.587054	0.628701	down
22885	ABLIM3	0.000842948	0.444715	0.55328	0.5701	0.522698	down
11023	VAX1	0.000844077	0.316667	0.395833	0.346667	0.353056	down
5187	PER1	0.000847023	0.697394	0.639969	0.543681	0.627015	down
91523	PCED1B	0.000848758	0.445423	0.5045	0.575583	0.508502	down
9064	MAP3K6	0.000853343	0.648889	0.502611	0.460193	0.537231	down
26523	AGO1	0.000859347	0.577284	0.623489	0.56159	0.587454	down
5819	NECTIN2	0.000859715	0.64172	0.583111	0.678588	0.634473	down
3720	JARID2	0.000862234	0.649281	0.554608	0.638079	0.613989	down
64773	PCED1A	0.000864576	0.661418	0.629504	0.590732	0.627218	down
105369201	LOC105369201	0.000869133	0.58094	0.60152	0.498626	0.560362	down
3633	INPP5B	0.00086989	0.578463	0.569016	0.715208	0.620896	down
196403	DTX3	0.000870448	0.585721	0.523427	0.671764	0.593637	down
91107	TRIM47	0.000870647	0.619785	0.573628	0.640504	0.611306	down
28227	PPP2R3B	0.000871224	0.597487	0.670482	0.577041	0.615003	down
3557	IL1RN	0.000871448	0.683967	0.597465	0.64076	0.640731	down
7056	THBD	0.000874212	0.534973	0.70164	0.556895	0.597836	down
55697	VAC14	0.00087545	0.640743	0.658731	0.647341	0.648938	down
4968	OGG1	0.000879471	0.541422	0.676706	0.511619	0.576582	down
64858	DCLRE1B	0.000880365	0.57773	0.685596	0.693438	0.652255	down
23241	PACS2	0.000882836	0.666133	0.627866	0.608533	0.634177	down
56654	NPDC1	0.000884834	0.640334	0.611129	0.578987	0.61015	down
54921	CHTF8	0.000889915	0.713683	0.566759	0.628872	0.636438	down
1399	CRKL	0.000890843	0.642984	0.686846	0.664033	0.664621	down
57186	RALGAPA2	0.000894593	0.480991	0.561728	0.563743	0.535488	down
84166	NLRC5	0.000894868	0.60884	0.676531	0.619085	0.634819	down
57719	ANO8	0.000896899	0.524345	0.563041	0.546568	0.544651	down
84858	ZNF503	0.000899384	0.587682	0.59945	0.691254	0.626129	down
50	ACO2	0.00090031	0.700738	0.622527	0.638366	0.653877	down
3614	IMPDH1	0.000902894	0.706421	0.616512	0.589117	0.63735	down
117195	MRGPRX3	0.00090792	0.656262	0.594692	0.654825	0.635259	down
57121	LPAR5	0.000910618	0.532008	0.619691	0.614538	0.588746	down
729830	FAM160A1	0.000910679	0.626058	0.730094	0.620534	0.658895	down
27175	TUBG2	0.000911537	0.642679	0.579072	0.603783	0.608511	down
8851	CDK5R1	0.000911637	0.430292	0.596781	0.399408	0.475494	down
90378	SAMD1	0.000912258	0.610232	0.598358	0.491108	0.566566	down
25959	KANK2	0.000913349	0.621027	0.638673	0.583706	0.614469	down
112268131	LOC112268131	0.000915986	0.552373	0.389925	0.517004	0.486434	down
54583	EGLN1	0.000918353	0.604029	0.697725	0.678313	0.660022	down
64760	FAM160B2	0.000921489	0.481629	0.650531	0.612636	0.581599	down
79132	DHX58	0.000930882	0.70047	0.616774	0.568442	0.628562	down
55920	RCC2	0.00093368	0.627503	0.714095	0.597982	0.646527	down
27153	ZNF777	0.00093439	0.643999	0.664208	0.536693	0.614966	down
6601	SMARCC2	0.000939318	0.677289	0.569171	0.629244	0.625235	down
4791	NFKB2	0.000942083	0.596047	0.651832	0.663422	0.6371	down
7423	VEGFB	0.000942199	0.638722	0.668291	0.596211	0.634408	down
7405	UVRAG	0.000951595	0.651618	0.613064	0.69	0.651561	down
221184	CPNE2	0.000958817	0.675251	0.659333	0.633585	0.656056	down
162427	RETREG3	0.000959278	0.532848	0.631981	0.613426	0.592751	down
29890	RBM15B	0.000960285	0.632397	0.735092	0.625504	0.664331	down
9762	LZTS3	0.000962458	0.643612	0.617558	0.537472	0.599547	down
56006	SMG9	0.000971266	0.618725	0.723668	0.6344	0.658931	down
89910	UBE3B	0.000973336	0.691905	0.618408	0.672213	0.660842	down
9817	KEAP1	0.000974488	0.654864	0.637566	0.583236	0.625222	down
153572	IRX2	0.000976479	0.63698	0.699944	0.616873	0.651266	down
284273	ZADH2	0.000976637	0.607724	0.645515	0.590349	0.614529	down
64114	TMBIM1	0.000977216	0.675491	0.618238	0.620198	0.637976	down
6712	SPTBN2	0.000984316	0.544811	0.646578	0.533568	0.574985	down
57455	REXO1	0.000993464	0.639934	0.656651	0.572917	0.623168	down
23255	MTCL1	0.000995714	0.519481	0.599873	0.522824	0.547393	down
727800	RNF208	0.000999289	0.311456	0.463193	0.360217	0.378289	down
