# Supplementary material for: RNPS1 stabilizes NAT10 protein to facilitate translation in cancer via tRNA ac4C modification
Source: Int J Oral Sci. 2024 Jan 22;16:6. doi: 10.1038/s41368-023-00276-7 (PMC10800354; doi:10.1038/s41368-023-00276-7)
Supplement: Supplementary file 9 — Table S4. related to Figure 6 [file 41368_2023_276_MOESM9_ESM.xlsx]

## Sheet: Sheet1
Table S4. related to Figure 6
RNC-seq shRNPS1_vs_shControl
Ingenuity Canonical Pathways	-log(p-value)	p-value	Ratio
Pancreatic Adenocarcinoma Signaling	9.76	1.7378e-10	0.238
Chronic Myeloid Leukemia Signaling	8.07	8.51138e-09	0.234
Molecular Mechanisms of Cancer	7.69	2.04174e-08	0.135
Wnt/β-catenin Signaling	6.94	1.14815e-07	0.179
Glioma Signaling	6.73	1.86209e-07	0.202
Senescence Pathway	6.55	2.81838e-07	0.145
Regulation Of The Epithelial Mesenchymal Transition By Growth Factors Pathway	6.39	4.0738e-07	0.167
PDGF Signaling	5.9	1.25893e-06	0.221
IL-6 Signaling	5.88	1.31826e-06	0.188
RAR Activation	5.71	1.94984e-06	0.158
Tight Junction Signaling	5.65	2.23872e-06	0.163
Germ Cell-Sertoli Cell Junction Signaling	5.52	3.01995e-06	0.164
Endocannabinoid Cancer Inhibition Pathway	5.52	3.01995e-06	0.175
RANK Signaling in Osteoclasts	5.5	3.16228e-06	0.209
EGF Signaling	5.26	5.49541e-06	0.255
Small Cell Lung Cancer Signaling	5.14	7.24436e-06	0.198
Ceramide Signaling	4.97	1.07152e-05	0.2
Sertoli Cell-Sertoli Cell Junction Signaling	4.82	1.51356e-05	0.146
Epithelial Adherens Junction Signaling	4.74	1.8197e-05	0.158
Apelin Endothelial Signaling Pathway	4.73	1.86209e-05	0.165
AMPK Signaling	4.63	2.34423e-05	0.136
iNOS Signaling	4.61	2.45471e-05	0.255
Autophagy	4.53	2.95121e-05	0.141
PPARα/RXRα Activation	4.51	3.0903e-05	0.145
Signaling by Rho Family GTPases	4.47	3.38844e-05	0.131
Synaptogenesis Signaling Pathway	4.47	3.38844e-05	0.125
p53 Signaling	4.45	3.54813e-05	0.184
Telomerase Signaling	4.44	3.63078e-05	0.178
Acute Myeloid Leukemia Signaling	4.33	4.67735e-05	0.187
CD40 Signaling	4.22	6.0256e-05	0.209
Cell Cycle: G1/S Checkpoint Regulation	4.15	7.07946e-05	0.206
Non-Small Cell Lung Cancer Signaling	4.15	7.07946e-05	0.181
IL-1 Signaling	4.15	7.07946e-05	0.181
Hereditary Breast Cancer Signaling	4.1	7.94328e-05	0.155
B Cell Receptor Signaling	4.05	8.91251e-05	0.139
RhoA Signaling	4.03	9.33254e-05	0.161
Acute Phase Response Signaling	4	0.0001	0.141
HER-2 Signaling in Breast Cancer	3.98	0.000104713	0.138
ILK Signaling	3.9	0.000125893	0.136
Triacylglycerol Biosynthesis	3.9	0.000125893	0.234
Lymphotoxin β Receptor Signaling	3.89	0.000128825	0.218
Role of NFAT in Cardiac Hypertrophy	3.88	0.000131826	0.132
NGF Signaling	3.85	0.000141254	0.161
Rac Signaling	3.83	0.000147911	0.152
JAK/Stat Signaling	3.79	0.000162181	0.183
Actin Cytoskeleton Signaling	3.78	0.000165959	0.127
ErbB2-ErbB3 Signaling	3.76	0.00017378	0.2
PTEN Signaling	3.75	0.000177828	0.147
Cardiac Hypertrophy Signaling	3.72	0.000190546	0.124
Leukocyte Extravasation Signaling	3.69	0.000204174	0.135
Hepatic Fibrosis / Hepatic Stellate Cell Activation	3.66	0.000218776	0.134
HGF Signaling	3.65	0.000223872	0.152
Regulation of the Epithelial-Mesenchymal Transition Pathway	3.62	0.000239883	0.133
ErbB Signaling	3.62	0.000239883	0.17
PI3K Signaling in B Lymphocytes	3.61	0.000245471	0.147
Endocannabinoid Developing Neuron Pathway	3.61	0.000245471	0.154
Virus Entry via Endocytic Pathways	3.59	0.00025704	0.163
CDP-diacylglycerol Biosynthesis I	3.55	0.000281838	0.318
IL-15 Signaling	3.54	0.000288403	0.182
TNFR1 Signaling	3.49	0.000323594	0.212
Toll-like Receptor Signaling	3.48	0.000331131	0.179
Adrenomedullin signaling pathway	3.48	0.000331131	0.131
IL-2 Signaling	3.44	0.000363078	0.197
Neuregulin Signaling	3.43	0.000371535	0.154
Thyroid Cancer Signaling	3.42	0.000380189	0.177
Sphingosine-1-phosphate Signaling	3.38	0.000416869	0.153
Aryl Hydrocarbon Receptor Signaling	3.38	0.000416869	0.138
Huntington's Disease Signaling	3.38	0.000416869	0.117
Coronavirus Pathogenesis Pathway	3.35	0.000446684	0.128
P2Y Purigenic Receptor Signaling Pathway	3.34	0.000457088	0.147
Glioblastoma Multiforme Signaling	3.33	0.000467735	0.135
Clathrin-mediated Endocytosis Signaling	3.32	0.00047863	0.13
IL-10 Signaling	3.3	0.000501187	0.181
Phosphatidylglycerol Biosynthesis II (Non-plastidic)	3.29	0.000512861	0.292
Hepatic Fibrosis Signaling Pathway	3.21	0.000616595	0.105
Prostate Cancer Signaling	3.2	0.000630957	0.152
TNFR2 Signaling	3.19	0.000645654	0.25
Role of Macrophages, Fibroblasts and Endothelial Cells in Rheumatoid Arthritis	3.15	0.000707946	0.111
TR/RXR Activation	3.14	0.000724436	0.167
Cyclins and Cell Cycle Regulation	3.14	0.000724436	0.167
CD27 Signaling in Lymphocytes	3.13	0.00074131	0.193
IL-8 Signaling	3.09	0.000812831	0.123
LPS-stimulated MAPK Signaling	3.09	0.000812831	0.165
CXCR4 Signaling	3.09	0.000812831	0.132
Cardiac Hypertrophy Signaling (Enhanced)	3.08	0.000831764	0.0985
Colorectal Cancer Metastasis Signaling	3.07	0.000851138	0.115
IL-17A Signaling in Airway Cells	3.06	0.000870964	0.179
Reelin Signaling in Neurons	3.04	0.000912011	0.143
Integrin Signaling	3.03	0.000933254	0.122
Production of Nitric Oxide and Reactive Oxygen Species in Macrophages	3.02	0.000954993	0.126
Melanoma Signaling	3.02	0.000954993	0.2
ERK/MAPK Signaling	3	0.001	0.121
April Mediated Signaling	2.99	0.00102329	0.214
FAK Signaling	2.98	0.00104713	0.145
MSP-RON Signaling In Cancer Cells Pathway	2.97	0.00107152	0.138
Endometrial Cancer Signaling	2.94	0.00114815	0.183
B Cell Activating Factor Signaling	2.92	0.00120226	0.209
Stearate Biosynthesis I (Animals)	2.82	0.00151356	0.189
Gap Junction Signaling	2.8	0.00158489	0.121
Superpathway of Inositol Phosphate Compounds	2.79	0.00162181	0.116
Gα12/13 Signaling	2.76	0.0017378	0.135
GNRH Signaling	2.76	0.0017378	0.122
Role of p14/p19ARF in Tumor Suppression	2.75	0.00177828	0.241
Tumor Microenvironment Pathway	2.69	0.00204174	0.123
STAT3 Pathway	2.69	0.00204174	0.133
Endothelin-1 Signaling	2.67	0.00213796	0.12
Leptin Signaling in Obesity	2.67	0.00213796	0.162
Melanocyte Development and Pigmentation Signaling	2.66	0.00218776	0.149
3-phosphoinositide Biosynthesis	2.66	0.00218776	0.118
RhoGDI Signaling	2.64	0.00229087	0.116
Gαq Signaling	2.62	0.00239883	0.124
HIPPO signaling	2.61	0.00245471	0.153
Bladder Cancer Signaling	2.6	0.00251189	0.138
Mitotic Roles of Polo-Like Kinase	2.59	0.0025704	0.167
Death Receptor Signaling	2.57	0.00269153	0.146
Macropinocytosis Signaling	2.57	0.00269153	0.158
HOTAIR Regulatory Pathway	2.49	0.00323594	0.123
Thrombin Signaling	2.46	0.00346737	0.114
Renin-Angiotensin Signaling	2.45	0.00354813	0.133
PI3K/AKT Signaling	2.44	0.00363078	0.116
FAT10 Cancer Signaling Pathway	2.44	0.00363078	0.18
IL-3 Signaling	2.43	0.00371535	0.152
Circadian Rhythm Signaling	2.41	0.00389045	0.212
Role of BRCA1 in DNA Damage Response	2.38	0.00416869	0.15
Renal Cell Carcinoma Signaling	2.38	0.00416869	0.15
CDK5 Signaling	2.35	0.00446684	0.134
BEX2 Signaling Pathway	2.34	0.00457088	0.148
Role of JAK2 in Hormone-like Cytokine Signaling	2.34	0.00457088	0.206
Adipogenesis pathway	2.31	0.00489779	0.126
IL-4 Signaling	2.31	0.00489779	0.141
Systemic Lupus Erythematosus In B Cell Signaling Pathway	2.3	0.00501187	0.105
Assembly of RNA Polymerase I Complex	2.29	0.00512861	0.333
IGF-1 Signaling	2.25	0.00562341	0.135
Thrombopoietin Signaling	2.24	0.0057544	0.159
14-3-3-mediated Signaling	2.21	0.00616595	0.126
Role of Tissue Factor in Cancer	2.21	0.00616595	0.129
PEDF Signaling	2.21	0.00616595	0.143
Semaphorin Neuronal Repulsive Signaling Pathway	2.17	0.00676083	0.119
Insulin Receptor Signaling	2.16	0.00691831	0.121
Induction of Apoptosis by HIV1	2.15	0.00707946	0.154
PPAR Signaling	2.14	0.00724436	0.131
p38 MAPK Signaling	2.14	0.00724436	0.127
Natural Killer Cell Signaling	2.14	0.00724436	0.111
IL-23 Signaling Pathway	2.13	0.0074131	0.174
Prolactin Signaling	2.13	0.0074131	0.14
Role of Osteoblasts, Osteoclasts and Chondrocytes in Rheumatoid Arthritis	2.12	0.00758578	0.107
ATM Signaling	2.11	0.00776247	0.134
Relaxin Signaling	2.11	0.00776247	0.118
GDNF Family Ligand-Receptor Interactions	2.11	0.00776247	0.145
Neurotrophin/TRK Signaling	2.11	0.00776247	0.145
UVA-Induced MAPK Signaling	2.08	0.00831764	0.133
Role of IL-17A in Arthritis	2.06	0.00870964	0.158
VEGF Signaling	2.04	0.00912011	0.131
NF-κB Activation by Viruses	2.03	0.00933254	0.141
IL-7 Signaling Pathway	2.03	0.00933254	0.141
