# Supplementary material for: RNPS1 stabilizes NAT10 protein to facilitate translation in cancer via tRNA ac4C modification
Source: Int J Oral Sci. 2024 Jan 22;16:6. doi: 10.1038/s41368-023-00276-7 (PMC10800354; doi:10.1038/s41368-023-00276-7)
Supplement: Supplementary file 10 — Table S5. related to Figure 6 [file 41368_2023_276_MOESM10_ESM.xlsx]

## Sheet: Sheet1
Table S5. related to Figure 6
Gene Symbol	shControl average	shRNPS1 average	shRNPS1/shControl
ZNF282	4.88398	1.13286	0.231954	down
CNTN5	6.21535	1.71634	0.276145	down
KNDC1	2.96397	0.982697	0.331547	down
CX3CR1	3.35626	1.18879	0.3542	down
APOLD1	2.49397	0.925015	0.370901	down
CABP2	3.79671	1.45519	0.383276	down
SPHKAP	3.04555	1.1691	0.383872	down
SHF	4.42575	1.71597	0.387725	down
CIB4	4.34468	1.7402	0.400537	down
ZNF469	3.34623	1.36044	0.406558	down
PLG	2.08878	0.863822	0.413553	down
NEB	2.11415	0.910682	0.430756	down
MTTP	3.63966	1.57493	0.432714	down
ZNF750	2.49956	1.10257	0.441105	down
SDC4	2.13983	1.0202	0.476769	down
FBP2	2.20345	1.05665	0.479544	down
SEMA6D	1.78133	0.863012	0.484477	down
KRT4	2.52809	1.24661	0.493105	down
CFAP300	2.43609	1.21277	0.497834	down
DNAH11	1.6685	0.832965	0.499229	down
GPR162	2.2088	1.11668	0.505557	down
NOS2	2.50381	1.29697	0.517999	down
ERVMER34-1	1.50422	0.785949	0.522495	down
DENND1A	1.69822	0.890078	0.524126	down
LIMK1	1.98373	1.04242	0.525487	down
MFAP3	1.63051	0.857419	0.52586	down
SRPX2	1.89118	1.00154	0.529585	down
SPZ1	3.5489	1.89967	0.535283	down
LAPTM4B	2.15935	1.15895	0.536711	down
STK36	2.39552	1.30289	0.543885	down
HPX	1.8016	1.0004	0.555281	down
SPPL2B	1.58525	0.88869	0.560598	down
ART4	2.10705	1.18292	0.56141	down
FUT3	1.7333	0.976792	0.563544	down
HYI	1.86532	1.05862	0.567527	down
TTC23L	1.78745	1.02412	0.572952	down
MANEAL	2.47063	1.42181	0.575488	down
TMEM19	1.76226	1.01692	0.577051	down
VWA5A	2.05077	1.19736	0.583859	down
MAPK8IP1	1.81266	1.06053	0.58507	down
CLN3	1.60229	0.944085	0.589209	down
GRIN2D	1.89905	1.11989	0.589711	down
TNFRSF12A	1.48769	0.880683	0.591981	down
FAM102B	1.78333	1.06051	0.594678	down
TMEM147	1.6588	0.987851	0.595522	down
PCDHB7	1.96944	1.17943	0.598867	down
LRMDA	1.38647	0.837342	0.603939	down
PLEC	1.60659	0.978273	0.608912	down
PRXL2A	2.08275	1.27072	0.610113	down
ETV4	1.51389	0.927588	0.612719	down
HMGCR	1.84293	1.12932	0.612782	down
KRT16	1.78061	1.0948	0.614844	down
L1CAM	1.74502	1.07833	0.617945	down
FDFT1	1.58422	0.984228	0.621272	down
FAM57A	1.51588	0.944169	0.62285	down
MCM9	1.49244	0.930862	0.623717	down
HM13	1.39481	0.870717	0.624253	down
TPTE2	1.53237	0.959568	0.6262	down
ITIH6	1.70774	1.07161	0.627503	down
KRT13	2.01655	1.26649	0.628045	down
CLSTN3	1.84777	1.16242	0.629095	down
F10	1.72979	1.09905	0.635367	down
HIST1H3A	1.31929	0.839	0.635948	down
SPRR3	1.67763	1.06973	0.637645	down
TMEM97	1.6321	1.04283	0.638948	down
NOLC1	2.23181	1.42979	0.640639	down
TTC34	1.84623	1.18766	0.643292	down
BORCS8	1.61325	1.04011	0.644726	down
FGFBP1	1.42646	0.922095	0.646424	down
H3F3A	1.42391	0.920857	0.646711	down
COL11A1	2.01879	1.30592	0.646882	down
TSPO	1.49105	0.96545	0.647497	down
FCRL5	1.49546	0.968899	0.647892	down
KRT23	1.49822	0.971462	0.64841	down
INS	1.90394	1.23531	0.64882	down
ARL8B	1.4871	0.965109	0.648989	down
ARL6IP4	1.56462	1.01667	0.649786	down
ETFRF1	1.37167	0.893042	0.651061	down
ZBED8	1.64062	1.06829	0.651149	down
PYURF	1.52747	0.999385	0.654273	down
FBXO41	1.85709	1.21879	0.656292	down
B2M	1.47594	0.970499	0.657548	down
MSMO1	1.36183	0.8961	0.658014	down
OLR1	1.64512	1.08556	0.659864	down
ABHD2	1.74089	1.15032	0.660767	down
TERB2	1.46091	0.966345	0.661467	down
ISOC2	1.50883	0.998247	0.661604	down
RP1	1.51205	1.00244	0.662966	down
PRSS21	2.08543	1.38347	0.6634	down
TMEM30A	1.18342	0.785775	0.663989	down
NID1	1.63606	1.08716	0.664501	down
NDUFB2	1.80806	1.2021	0.664853	down
HLA-B	1.44972	0.965223	0.665798	down
MPDU1	1.43117	0.954458	0.66691	down
LAMTOR3	1.6205	1.08198	0.667684	down
LCN2	1.60104	1.07579	0.671929	down
CAPS2	1.51011	1.01671	0.67327	down
TMEM106C	1.45504	0.979839	0.673412	down
SC5D	1.35872	0.917838	0.675518	down
ARL8A	1.59706	1.08121	0.676998	down
RAB10	1.60932	1.09056	0.67765	down
SQLE	1.48044	1.00467	0.678629	down
KRT14	1.5291	1.04141	0.681063	down
ACVR1	1.59296	1.08684	0.682278	down
CLCN6	1.75135	1.19566	0.682708	down
SERINC3	1.3988	0.955717	0.683239	down
ZNF30	1.42645	0.975783	0.684061	down
PCNX1	1.5479	1.06027	0.684971	down
AURKB	1.67594	1.15045	0.68645	down
SNX7	1.46238	1.00576	0.687756	down
RNF168	1.46246	1.00627	0.688071	down
HERPUD2	1.47577	1.01569	0.688242	down
SCD	1.36522	0.943579	0.691154	down
OSTC	1.30205	0.900066	0.691266	down
BEND4	1.88544	1.30426	0.691752	down
TRPM4	1.66041	1.15024	0.692745	down
KRT17	1.81009	1.25433	0.692965	down
SIRT1	1.64606	1.14155	0.693502	down
SCD5	1.59702	1.10781	0.693674	down
MRPL54	1.34936	0.936473	0.694012	down
RNF167	1.49648	1.04083	0.695516	down
PLEKHA7	1.4952	1.04516	0.699013	down
TSPAN31	1.3996	0.979183	0.699616	down
PLGRKT	1.54974	1.08511	0.700187	down
SOST	1.42851	1.00079	0.700584	down
SOD2	1.35879	0.954425	0.702406	down
TMX4	1.21167	0.851148	0.702458	down
TBRG1	1.24334	0.873719	0.702718	down
ICAM1	1.29574	0.910984	0.703063	down
TMBIM1	1.63969	1.15346	0.703464	down
RNF13	1.44844	1.01933	0.70374	down
APOC3	1.32461	0.932649	0.704093	down
HLA-E	1.41537	0.997363	0.704665	down
CLDN7	1.314	0.926055	0.704761	down
TPBG	1.43003	1.00952	0.705944	down
TMEM59	1.37518	0.970865	0.705992	down
FAM3A	1.44029	1.01867	0.707264	down
SOX6	1.4601	1.03378	0.708022	down
TMEM40	1.2344	0.874668	0.708577	down
DHCR7	1.43228	1.01548	0.708995	down
LGALS3BP	1.42192	1.0089	0.709532	down
LRRTM2	1.39544	0.99026	0.709638	down
APOE	1.35252	0.960475	0.710137	down
C3	1.36863	0.972597	0.710636	down
RAP1A	1.40848	1.002	0.711407	down
ZNF174	1.28641	0.915902	0.711982	down
SPINT2	1.45438	1.03915	0.714499	down
ABHD13	1.72963	1.2359	0.714547	down
LOXL2	1.45515	1.0417	0.715869	down
RAP2A	1.2983	0.929445	0.715895	down
ADGRG1	1.44602	1.03768	0.717614	down
CCDC88A	1.66546	1.19543	0.717781	down
TK2	1.53759	1.10473	0.718481	down
FAM89B	1.57141	1.12946	0.718754	down
APP	1.35531	0.974371	0.71893	down
KRT15	1.50907	1.08625	0.719814	down
PTTG1IP	1.35775	0.9797	0.721561	down
HLA-C	1.35337	0.976665	0.721654	down
BTN2A1	1.72909	1.24791	0.721717	down
KAT14	1.28672	0.928754	0.7218	down
CCDC183	1.70828	1.23317	0.721877	down
SLC25A1	1.48871	1.07517	0.722218	down
PDGFC	1.39304	1.00671	0.722672	down
OR5T2	1.48571	1.07531	0.723772	down
ATP5MD	1.41463	1.02389	0.723784	down
GPR87	1.36645	0.989085	0.723836	down
ABAT	1.44478	1.04652	0.724342	down
CD58	1.51369	1.09847	0.725689	down
NDFIP1	1.48807	1.08	0.725773	down
MOS	1.29226	0.938697	0.726399	down
CHAD	1.20103	0.873161	0.727008	down
ORMDL2	1.48238	1.07918	0.728002	down
CLCN3	1.51883	1.10579	0.728058	down
BCKDHB	1.36547	0.995787	0.729262	down
PRNP	1.32053	0.963266	0.729452	down
FAM178B	1.33031	0.970408	0.729463	down
ZRANB1	1.49766	1.09363	0.730227	down
TSPAN6	1.20456	0.880463	0.730943	down
KRT6A	1.87143	1.36862	0.73132	down
JPH2	1.53547	1.12351	0.731706	down
TMEM201	1.39512	1.02141	0.732127	down
ATP5MF	1.12457	0.823344	0.732144	down
TRIM29	1.47965	1.08411	0.732683	down
S100A14	1.41241	1.0353	0.733006	down
RBP3	1.47036	1.07822	0.733302	down
SDHAF2	1.31439	0.964749	0.733989	down
TADA2A	1.30624	0.958811	0.734024	down
CD63	1.22414	0.898614	0.734076	down
KRT1	1.7815	1.30778	0.734088	down
SLC25A20	1.29928	0.954843	0.7349	down
LAMP2	1.27255	0.93549	0.735132	down
ITPRIPL1	1.50194	1.10455	0.735416	down
BPHL	1.36731	1.00634	0.736	down
SLC35F6	1.21207	0.892371	0.73624	down
HSPG2	1.42094	1.04713	0.736924	down
RRAS	1.50618	1.11097	0.737607	down
PIGH	1.44646	1.06705	0.7377	down
AP3M2	1.15715	0.853943	0.73797	down
ALDH1L2	1.35249	0.998507	0.738274	down
PBXIP1	1.32221	0.976483	0.738521	down
AURKAIP1	1.19291	0.88283	0.740064	down
CD40	1.36733	1.013	0.740864	down
HSDL1	1.4024	1.04019	0.741726	down
RP1L1	1.30746	0.969865	0.741793	down
PRRG1	1.42028	1.05417	0.742227	down
LDAH	1.36162	1.01112	0.742586	down
SLC1A4	1.12966	0.839539	0.74318	down
CD9	1.27334	0.948086	0.744568	down
RBM3	1.19919	0.893261	0.744889	down
TMEM35B	1.45638	1.08735	0.746607	down
ACOT4	1.39389	1.04147	0.747171	down
ACTR3B	1.41053	1.05422	0.747394	down
EPC1	1.03873	0.776468	0.747515	down
PLAU	1.40152	1.04914	0.748578	down
NDUFA3	1.44556	1.08234	0.748732	down
TMEM222	1.39551	1.04517	0.748954	down
SLC2A1	1.37877	1.03291	0.749154	down
DHRS13	1.32692	0.994416	0.749418	down
FAAP24	1.58565	1.18841	0.749478	down
MMP1	1.39268	1.04599	0.751059	down
SLC16A1	1.21929	0.916074	0.751318	down
PSAP	1.34628	1.01175	0.751514	down
KRT5	1.63513	1.2296	0.751987	down
TGOLN2	1.27608	0.959811	0.752155	down
DHCR24	1.34121	1.00929	0.752522	down
TMEM109	1.29085	0.971532	0.752628	down
C4BPA	1.08279	0.814961	0.752647	down
CBARP	1.12318	0.846067	0.75328	down
SDCBP	1.22452	0.923015	0.753776	down
GPC1	1.35699	1.02297	0.753849	down
TLR3	1.36042	1.02615	0.754286	down
SYVN1	1.33911	1.01071	0.754765	down
PI4K2A	1.28967	0.973774	0.755054	down
TRIM22	1.46884	1.10936	0.755262	down
F8	1.59556	1.20589	0.755778	down
ASPG	1.15947	0.876873	0.756272	down
REEP2	1.43839	1.08782	0.756275	down
MANSC1	1.26381	0.957207	0.7574	down
SLC25A4	1.25458	0.951453	0.758386	down
MME	1.33435	1.01276	0.758993	down
NOS1	1.18182	0.898197	0.760011	down
SLC7A6	1.26378	0.960691	0.760171	down
DPAGT1	1.28327	0.97604	0.760586	down
GSTA4	0.983403	0.74872	0.761357	down
JAGN1	1.30381	0.992793	0.761457	down
UQCC2	1.39862	1.06508	0.761519	down
PREX2	1.63869	1.24894	0.762158	down
GHITM	1.23722	0.943785	0.762829	down
LAMB2	1.39139	1.06161	0.762982	down
JUN	1.33077	1.01582	0.763332	down
PGS1	1.40297	1.07117	0.763501	down
ITM2B	1.27851	0.976303	0.763624	down
CRP	1.50311	1.148	0.76375	down
LACTB	1.36666	1.0445	0.764273	down
TMEM115	1.12781	0.862056	0.764362	down
PSEN1	1.27636	0.975825	0.764536	down
CDH13	1.37741	1.05332	0.764713	down
SQOR	1.28582	0.984177	0.76541	down
SELENOI	1.3477	1.03186	0.765647	down
METTL11B	1.3192	1.01032	0.765856	down
MED21	1.39355	1.06751	0.766034	down
SCPEP1	1.32466	1.01542	0.766548	down
TPRG1L	1.41504	1.08479	0.76661	down
SRD5A3	1.3716	1.05251	0.767357	down
IL10RB	1.33468	1.02437	0.767501	down
CTHRC1	1.69184	1.29897	0.767781	down
PMFBP1	1.41292	1.0849	0.767846	down
CTSB	1.33052	1.02196	0.768092	down
TACSTD2	1.32644	1.01899	0.76821	down
RAB5B	1.40111	1.07691	0.768613	down
MTCH2	1.27911	0.983837	0.769154	down
MGST3	1.37794	1.06005	0.769302	down
SNX11	1.30468	1.0043	0.769773	down
HAUS3	1.45361	1.11896	0.769781	down
MYL4	1.33959	1.03146	0.769985	down
FGFR2	1.36103	1.04835	0.770263	down
OGDHL	1.39379	1.07367	0.770323	down
S100P	1.96083	1.51077	0.770477	down
ZNF480	1.38212	1.06495	0.770522	down
MASP1	1.30339	1.00465	0.770793	down
MTFR1L	1.40343	1.08189	0.770888	down
STC1	1.25766	0.969785	0.771102	down
MFGE8	1.22838	0.948355	0.77204	down
GRPR	1.08458	0.837867	0.772524	down
PPM1J	1.04861	0.810554	0.772976	down
ASAH1	1.30048	1.00602	0.773577	down
KDELR2	1.2044	0.931951	0.773787	down
BCO2	1.71416	1.3266	0.773908	down
APOA1	1.16171	0.899145	0.773986	down
ZNF771	1.24615	0.965096	0.774462	down
FBLN1	1.26789	0.982086	0.774584	down
EPB41L1	1.55909	1.20796	0.774787	down
SMIM13	1.46963	1.13904	0.775049	down
RAB4B	1.28149	0.993541	0.775305	down
GUK1	1.32385	1.02694	0.775723	down
CYB5R1	1.31265	1.01864	0.776023	down
SLC15A4	1.30475	1.01315	0.776507	down
TMEM120A	1.20709	0.937625	0.776766	down
PKP1	1.21771	0.946027	0.776887	down
TM9SF2	1.3016	1.01142	0.777058	down
MAN1B1	1.34656	1.04645	0.777124	down
PGRMC2	1.33158	1.0355	0.777652	down
FAM241B	1.31065	1.01944	0.777814	down
ALDH5A1	1.30164	1.01254	0.7779	down
LZTS3	1.23339	0.959891	0.778252	down
FMC1	1.20261	0.936346	0.778595	down
CD14	1.29509	1.00867	0.778842	down
PTGS2	1.29588	1.0098	0.779241	down
SYNPO	1.20094	0.935861	0.779274	down
RAB6A	1.32679	1.03409	0.779392	down
MPZL2	1.21709	0.949076	0.779789	down
RAB3D	1.32179	1.03124	0.780184	down
STX11	1.44891	1.13044	0.780205	down
KDM1B	1.35885	1.06022	0.780235	down
AGTRAP	1.28658	1.00385	0.780247	down
ACSL1	1.32342	1.03264	0.780277	down
THBS2	1.50187	1.17274	0.780858	down
CHCHD4	1.16585	0.910443	0.78093	down
SMPDL3B	1.24782	0.974482	0.780948	down
PLXNB3	1.54625	1.20758	0.780973	down
SCARB2	1.2722	0.993877	0.781224	down
CEP250	1.16945	0.913713	0.781316	down
CD151	1.25665	0.981915	0.781376	down
EGFR	1.29563	1.01296	0.781824	down
LITAF	1.23001	0.962785	0.782746	down
KRT10	1.25688	0.984061	0.782939	down
TFRC	1.37625	1.0781	0.783363	down
RETREG2	1.43347	1.12367	0.783877	down
LSS	1.31671	1.03233	0.784017	down
TUBGCP6	1.19716	0.938667	0.784077	down
SSR2	1.23109	0.965476	0.784243	down
ACOX3	1.43268	1.12362	0.784283	down
COX6B2	1.08979	0.854833	0.784402	down
RCN1	1.18942	0.934204	0.785426	down
TMEM9B	1.3567	1.06568	0.7855	down
CAV2	1.18873	0.93376	0.785509	down
CYB5B	1.21591	0.955107	0.78551	down
RGPD3	1.12645	0.884857	0.785528	down
SLC16A3	1.1829	0.929512	0.785792	down
FMR1	1.28031	1.00607	0.785798	down
LY75	1.09769	0.862629	0.785859	down
ENDOG	1.46719	1.15305	0.785894	down
GDPD3	1.25947	0.989917	0.785981	down
SHB	1.73747	1.3657	0.786026	down
CYSTM1	0.853646	0.671072	0.786125	down
TRIM13	1.25683	0.988382	0.78641	down
MRPL33	1.34755	1.06009	0.786673	down
JTB	1.13533	0.89322	0.786752	down
CERS2	1.22182	0.961417	0.78687	down
ABHD16A	1.32799	1.04501	0.786915	down
RAP1B	1.24972	0.983457	0.786942	down
ARL6IP5	1.32891	1.04605	0.78715	down
IDH2	1.38155	1.08751	0.787166	down
SCCPDH	1.33453	1.05076	0.787362	down
MAS1L	1.33932	1.05464	0.787449	down
CDK18	1.21282	0.955685	0.787985	down
CCDC90B	1.31019	1.03269	0.788198	down
MMAB	1.29054	1.01722	0.788214	down
GNB2	1.36439	1.07557	0.788315	down
CCNL1	1.41425	1.1149	0.788331	down
SOAT1	1.19393	0.941397	0.788486	down
KRT8	1.4917	1.17646	0.788674	down
ITGAV	1.32675	1.04654	0.788802	down
CYP51A1	1.23435	0.973671	0.788814	down
IGFBP6	1.39416	1.1	0.789011	down
SS18L1	1.40759	1.11107	0.789343	down
ZNF205	1.30142	1.02735	0.789406	down
ZNF841	1.59184	1.25666	0.789438	down
RAB32	1.17058	0.924146	0.789477	down
TNNI3K	1.24347	0.982025	0.789745	down
HNRNPC	1.36919	1.08164	0.789986	down
INPP5D	1.059	0.83672	0.790105	down
GAR1	1.3259	1.04808	0.79047	down
AREG	1.30762	1.03383	0.790619	down
HINT2	1.33539	1.05582	0.790644	down
NIPSNAP3A	1.39748	1.10504	0.790736	down
GALNS	1.2661	1.00253	0.791828	down
HLA-F	1.13904	0.901974	0.791871	down
44257	1.26745	1.00381	0.791987	down
SLX1A	1.40824	1.11637	0.792742	down
RRP15	1.219	0.966472	0.79284	down
S100A10	1.34816	1.06892	0.792877	down
DHRS3	1.28062	1.01556	0.793023	down
GGT6	1.28956	1.02273	0.793084	down
SLC35A2	1.19402	0.947226	0.793309	down
PTDSS1	1.2814	1.01699	0.793654	down
ADGRF4	1.22978	0.976232	0.793826	down
CLIC3	1.38355	1.09834	0.793856	down
FHAD1	1.45849	1.15802	0.793988	down
CSGALNACT2	1.33208	1.05784	0.794125	down
PDIA5	1.20579	0.957656	0.794215	down
PPTC7	1.3413	1.06538	0.794292	down
GALNT14	1.30521	1.03699	0.794504	down
AK4	1.29624	1.0305	0.79499	down
WFS1	1.26996	1.01016	0.795433	down
TMEM106B	1.23125	0.979425	0.795471	down
MED9	1.26407	1.00569	0.795595	down
NSDHL	1.24456	0.990248	0.795661	down
GRIA1	1.37964	1.09794	0.795818	down
GJB3	1.52826	1.21625	0.795842	down
MLEC	1.33182	1.06006	0.795948	down
CMAS	1.30307	1.03743	0.796143	down
TSPAN1	1.18608	0.944366	0.796205	down
LMBRD1	1.33143	1.0607	0.796657	down
ATP11A	1.24024	0.988074	0.796679	down
GNA15	1.28958	1.02765	0.796891	down
SLC44A1	1.30502	1.03997	0.796906	down
MCTP2	1.3288	1.05896	0.796923	down
ACSL5	1.29464	1.03195	0.797091	down
CPT1A	1.22227	0.97447	0.797261	down
SDF4	1.32278	1.05462	0.797279	down
DNPEP	1.27367	1.01611	0.797783	down
GNG12	1.16511	0.92972	0.797965	down
TRIM36	1.3877	1.10738	0.797996	down
STX8	1.23718	0.987508	0.798191	down
DDRGK1	1.31411	1.04948	0.79862	down
SLC44A2	1.26607	1.01117	0.798669	down
CTSL	1.21586	0.971676	0.799166	down
PLCD3	1.34236	1.07362	0.799801	down
SEC11A	1.26101	1.00857	0.799813	down
ARSB	1.25448	1.00348	0.799922	down
MFSD10	1.25356	1.00293	0.800062	down
CDKN2A	1.38353	1.10697	0.800103	down
RPUSD4	1.20692	0.965856	0.800263	down
PHYH	1.26349	1.01119	0.800314	down
BCL2L1	1.21899	0.975572	0.800314	down
DNAJC19	1.20008	0.960552	0.800409	down
OAT	1.2149	0.972552	0.80052	down
NOX5	1.50619	1.20586	0.800599	down
TOR2A	1.09233	0.874892	0.800939	down
PCK2	1.23269	0.987506	0.801096	down
NCOA4	1.26818	1.01617	0.801287	down
TUBGCP4	1.44373	1.1569	0.801324	down
EPHB4	1.20181	0.963145	0.80141	down
ZDHHC7	1.24006	0.994493	0.80197	down
IL6ST	1.47397	1.18219	0.802044	down
SCYL3	1.19935	0.962002	0.802102	down
SPARC	1.29145	1.036	0.802199	down
SCAMP4	1.29973	1.04283	0.802339	down
MELTF	1.34739	1.08196	0.803003	down
TAX1BP1	1.25524	1.00817	0.80317	down
CXCL16	1.54746	1.2436	0.803641	down
ZDHHC13	1.19546	0.960724	0.803644	down
SLC30A7	1.20936	0.972236	0.803925	down
RAB22A	1.15059	0.925206	0.804116	down
TMEM70	1.16588	0.937996	0.804539	down
GINM1	1.2619	1.01596	0.805101	down
CYBC1	1.36812	1.10194	0.805439	down
TMTC2	1.34048	1.07984	0.805564	down
EDNRA	1.51949	1.22421	0.805668	down
MRPL51	1.1698	0.942553	0.805738	down
PPP1CC	1.04133	0.839259	0.805947	down
FIS1	1.29183	1.04169	0.806367	down
MRC1	1.34141	1.08169	0.806384	down
ARFRP1	1.19796	0.966076	0.806436	down
RFX7	1.33704	1.07834	0.806514	down
SYTL1	1.27673	1.03051	0.807143	down
AGPAT5	1.25948	1.01684	0.80735	down
SIGMAR1	1.43011	1.15493	0.807577	down
SLC1A3	1.35566	1.09499	0.807717	down
KRT6B	1.25502	1.01379	0.807783	down
SIDT2	1.22117	0.986444	0.807784	down
RP2	1.27376	1.02899	0.807833	down
TUBB8	1.68724	1.36347	0.808104	down
DPF2	1.19589	0.966821	0.808453	down
PNPLA6	1.28346	1.03767	0.808495	down
OMA1	1.07729	0.871217	0.808715	down
GBA	1.38201	1.11792	0.808907	down
CTSE	1.25329	1.01386	0.808957	down
ANKRA2	1.64461	1.33053	0.809027	down
CANX	1.21174	0.980567	0.809224	down
ITIH2	1.17158	0.948279	0.809402	down
AGPAT3	1.19903	0.970619	0.809505	down
VKORC1L1	1.18139	0.956768	0.809867	down
NDUFAB1	1.26133	1.02159	0.809931	down
ARF6	1.20607	0.977048	0.810109	down
SH3BP5	0.970169	0.786137	0.810309	down
RAB15	1.32501	1.07373	0.810357	down
LRRC49	1.38068	1.11888	0.810385	down
NEURL4	1.11826	0.90684	0.810935	down
COX7B	1.16542	0.945196	0.811036	down
ITM2C	1.31008	1.06255	0.811057	down
CLK4	1.50319	1.21927	0.811117	down
ATP2B4	1.27269	1.03241	0.811206	down
44260	1.15833	0.93966	0.811223	down
SLC25A3	1.25584	1.019	0.811412	down
TIMM22	1.24222	1.00805	0.811487	down
ZFP28	1.31921	1.0707	0.811626	down
P4HA2	1.3755	1.11649	0.811702	down
NDUFB7	1.35765	1.102	0.811702	down
ERLIN2	1.17145	0.950967	0.811784	down
ACP5	1.20059	0.974657	0.811818	down
HBB	1.1347	0.921456	0.812067	down
TRIQK	1.0538	0.855911	0.812215	down
MGAT1	1.26122	1.02458	0.812372	down
ABHD17A	1.26274	1.02641	0.812839	down
CRELD1	1.23632	1.00563	0.813406	down
ERLEC1	1.29604	1.05448	0.813615	down
HMOX1	1.23077	1.00168	0.813866	down
GALNT10	1.21675	0.990407	0.813975	down
LNPK	1.24909	1.01693	0.814136	down
TOR1AIP2	1.22758	0.999464	0.814172	down
CWC15	1.31244	1.06871	0.814296	down
FAM177A1	1.21434	0.988916	0.814366	down
TST	1.33238	1.08507	0.814385	down
DHRS1	1.23338	1.00485	0.814713	down
DEGS1	1.32669	1.08093	0.814759	down
GRN	1.23116	1.00325	0.814884	down
RALB	1.28461	1.04708	0.815094	down
FUCA1	1.27358	1.03834	0.815294	down
TMCC3	1.28863	1.05064	0.815315	down
POC1B-GALNT4	1.35821	1.1082	0.815929	down
GCNT1	1.26764	1.03437	0.815986	down
DPY19L1	1.20867	0.986456	0.816149	down
ATL1	1.18006	0.963326	0.816338	down
GPT2	1.10297	0.900417	0.816357	down
MUC1	1.36009	1.11035	0.816379	down
RAC2	1.18359	0.96627	0.816391	down
ARMCX6	1.25032	1.02085	0.816474	down
LCA5	1.35099	1.10366	0.816924	down
CD59	1.26735	1.03545	0.817022	down
ATP6AP1	1.22656	1.00216	0.817051	down
RBM25	1.20626	0.98565	0.817112	down
PRRG4	1.19709	0.978181	0.817131	down
TIMM50	1.26064	1.03014	0.817157	down
ACSF3	1.23972	1.01333	0.817389	down
HSD17B7	1.18388	0.968368	0.817962	down
CBR4	1.32694	1.08549	0.818039	down
DECR1	1.20223	0.983806	0.818318	down
RETREG3	1.34091	1.0974	0.818403	down
LRP8	1.27549	1.04399	0.8185	down
ICOSLG	1.31657	1.07764	0.818516	down
PPIG	1.26385	1.03485	0.818809	down
TMEM11	1.31101	1.07389	0.819128	down
NEDD4L	1.46225	1.19793	0.819235	down
GCSH	1.28842	1.05554	0.819249	down
SLC23A2	1.13972	0.934144	0.819626	down
SLC33A1	1.12399	0.921699	0.820022	down
PLXNB1	1.24593	1.02249	0.820665	down
PAFAH2	1.21797	0.999984	0.821028	down
PINLYP	1.47823	1.2143	0.821451	down
TMEM214	1.19285	0.979876	0.821455	down
MYO1D	1.25439	1.03053	0.821535	down
MICU1	1.24767	1.02509	0.821608	down
PRPF4B	1.24439	1.02287	0.821983	down
TMEM138	1.20191	0.98811	0.822117	down
STARD3NL	1.15399	0.948952	0.822324	down
TFB1M	1.29253	1.06293	0.82237	down
SLC27A4	1.26397	1.04016	0.822933	down
P4HTM	1.35668	1.11662	0.823048	down
HSD17B12	1.22061	1.00462	0.823049	down
KRT19	1.27828	1.05209	0.823056	down
SPRR1B	1.59644	1.315	0.823705	down
SURF1	1.28741	1.06071	0.82391	down
CKMT1A	1.26401	1.04148	0.823947	down
CST3	1.25311	1.03292	0.824278	down
EMC3	1.15627	0.953186	0.824363	down
FAM162A	1.23646	1.01943	0.824476	down
RTN4	1.19904	0.988624	0.824516	down
BCL2L13	1.21804	1.00434	0.824552	down
MRPL32	1.42019	1.17108	0.824595	down
LEMD2	1.26894	1.04637	0.824597	down
GC	1.2351	1.01855	0.824673	down
TAP2	1.23014	1.01449	0.824697	down
TMEM186	1.26498	1.04369	0.825066	down
CDH1	1.20996	0.998956	0.82561	down
HSD17B10	1.19669	0.988283	0.825845	down
ALCAM	1.19128	0.983971	0.825976	down
REEP5	1.26081	1.04149	0.826049	down
SRPRB	1.1463	0.94751	0.826583	down
DNAJB2	1.28198	1.05994	0.826799	down
RALA	1.2312	1.01802	0.826853	down
EBP	1.16917	0.966794	0.826906	down
NDUFS4	1.14186	0.944433	0.8271	down
C7orf50	1.19455	0.988268	0.827316	down
MANEA	1.13339	0.937898	0.827515	down
NDUFB1	1.31065	1.0848	0.827683	down
RRAGC	1.16434	0.963788	0.827754	down
MSRB2	1.23556	1.02279	0.827793	down
C4A	1.16632	0.965591	0.827897	down
ANO10	1.18334	0.979695	0.827906	down
APOBEC3B	1.17682	0.974585	0.828151	down
HMGCL	1.19954	0.993423	0.828172	down
C6orf203	1.33322	1.10417	0.828198	down
MYORG	1.35684	1.12397	0.828371	down
ARL10	1.21338	1.00537	0.828567	down
EMC10	1.20975	1.00245	0.828646	down
LRRC8D	1.26434	1.04805	0.828931	down
EPHX1	1.1697	0.969617	0.828943	down
DGLUCY	1.12992	0.936698	0.828994	down
DMWD	1.31273	1.08825	0.829002	down
FBF1	1.19016	0.986901	0.829215	down
KRT76	1.77916	1.47532	0.829221	down
SCARB1	1.12272	0.931033	0.829268	down
GPLD1	1.15609	0.958757	0.829311	down
METTL9	1.21284	1.00597	0.829435	down
PPP1R26	1.08363	0.898896	0.829525	down
RHOF	1.24275	1.03102	0.829629	down
SLC25A36	1.1652	0.966704	0.829644	down
RAP2B	1.20803	1.00227	0.829668	down
TMBIM6	1.20777	1.00224	0.829827	down
TIMP1	1.3139	1.09038	0.829884	down
TMED7-TICAM2	1.25756	1.04366	0.829904	down
ZADH2	1.24328	1.03192	0.829999	down
PROM2	1.27224	1.05613	0.830134	down
SEC61A1	1.16481	0.96716	0.830313	down
ECI1	1.31655	1.0933	0.830431	down
TAP1	1.20713	1.00283	0.830755	down
PTPN18	0.833689	0.692685	0.830868	down
PCDH11X	1.10165	0.915472	0.831004	down
TMED4	1.16127	0.965207	0.831169	down
SLC18A3	1.25406	1.04241	0.831232	down
NDEL1	1.19567	0.993942	0.831281	down
CMTM4	1.09994	0.91447	0.831381	down
C1RL	1.32912	1.10565	0.831867	down
HIGD2A	1.28787	1.07158	0.832058	down
GDPD1	1.23201	1.02548	0.832364	down
ADIPOR2	1.34125	1.1165	0.832432	down
CASC4	1.22296	1.0182	0.832568	down
LEPROT	1.18777	0.988909	0.832578	down
ABCB8	1.26648	1.05539	0.833326	down
