# Supplementary material for: RNPS1 stabilizes NAT10 protein to facilitate translation in cancer via tRNA ac4C modification
Source: Int J Oral Sci. 2024 Jan 22;16:6. doi: 10.1038/s41368-023-00276-7 (PMC10800354; doi:10.1038/s41368-023-00276-7)
Supplement: Supplementary file 11 — Table S6. related to Figure 6 [file 41368_2023_276_MOESM11_ESM.xlsx]

## Sheet: Sheet1
Table S6. related to Figure 6
iTRAQ shRNPS1_vs_shControl
Ingenuity Canonical Pathways	-log(p-value)	p-value	Ratio
Cholesterol Biosynthesis I	15.5	3.16228e-16	0.846
Cholesterol Biosynthesis II (via 24,25-dihydrolanosterol)	15.5	3.16228e-16	0.846
Cholesterol Biosynthesis III (via Desmosterol)	15.5	3.16228e-16	0.846
Superpathway of Cholesterol Biosynthesis	11.4	3.98107e-12	0.414
Glucocorticoid Receptor Signaling	10.3	5.01187e-11	0.0792
Acute Phase Response Signaling	8.31	4.89779e-09	0.119
IL-8 Signaling	7.93	1.1749e-08	0.109
Tumor Microenvironment Pathway	7.86	1.38038e-08	0.117
Glioma Invasiveness Signaling	7.23	5.88844e-08	0.178
Oncostatin M Signaling	6.84	1.44544e-07	0.233
Virus Entry via Endocytic Pathways	6.17	6.76083e-07	0.135
Macropinocytosis Signaling	6.13	7.4131e-07	0.158
LXR/RXR Activation	6.01	9.77237e-07	0.122
Estrogen-Dependent Breast Cancer Signaling	5.95	1.12202e-06	0.152
Role of Tissue Factor in Cancer	5.59	2.5704e-06	0.121
Colorectal Cancer Metastasis Signaling	5.46	3.46737e-06	0.0818
Phagosome Maturation	5.25	5.62341e-06	0.101
Melanoma Signaling	5.23	5.88844e-06	0.18
Ferroptosis Signaling Pathway	5.17	6.76083e-06	0.111
UVC-Induced MAPK Signaling	5.15	7.07946e-06	0.176
Antigen Presentation Pathway	5.15	7.07946e-06	0.205
Zymosterol Biosynthesis	5.15	7.07946e-06	0.667
Estrogen Receptor Signaling	4.9	1.25893e-05	0.0668
Sirtuin Signaling Pathway	4.89	1.28825e-05	0.0753
Mitochondrial Dysfunction	4.88	1.31826e-05	0.0941
Neuroinflammation Signaling Pathway	4.86	1.38038e-05	0.073
Endothelin-1 Signaling	4.83	1.47911e-05	0.089
Agrin Interactions at Neuromuscular Junction	4.81	1.54882e-05	0.143
Ephrin Receptor Signaling	4.54	2.88403e-05	0.0846
Antiproliferative Role of Somatostatin Receptor 2	4.44	3.63078e-05	0.13
Thyroid Cancer Signaling	4.34	4.57088e-05	0.127
PTEN Signaling	4.31	4.89779e-05	0.0933
ErbB2-ErbB3 Signaling	4.27	5.37032e-05	0.138
UVA-Induced MAPK Signaling	4.23	5.88844e-05	0.112
Bladder Cancer Signaling	4.21	6.16595e-05	0.103
Cholecystokinin/Gastrin-mediated Signaling	4.1	7.94328e-05	0.101
PDGF Signaling	4.02	9.54993e-05	0.116
ERK5 Signaling	3.92	0.000120226	0.125
CNTF Signaling	3.9	0.000125893	0.14
PPAR Signaling	3.88	0.000131826	0.103
Cancer Drug Resistance By Drug Efflux	3.85	0.000141254	0.138
CXCR4 Signaling	3.8	0.000158489	0.0838
Caveolar-mediated Endocytosis Signaling	3.78	0.000165959	0.12
Synaptic Long Term Potentiation	3.76	0.00017378	0.093
G Beta Gamma Signaling	3.76	0.00017378	0.093
Endometrial Cancer Signaling	3.74	0.00018197	0.133
Actin Nucleation by ARP-WASP Complex	3.74	0.00018197	0.108
ErbB Signaling	3.7	0.000199526	0.106
IL-2 Signaling	3.69	0.000204174	0.131
HGF Signaling	3.67	0.000213796	0.0909
NRF2-mediated Oxidative Stress Response	3.66	0.000218776	0.0717
Axonal Guidance Signaling	3.63	0.000234423	0.0553
IL-3 Signaling	3.61	0.000245471	0.114
HER-2 Signaling in Breast Cancer	3.6	0.000251189	0.0765
Thrombopoietin Signaling	3.59	0.00025704	0.127
STAT3 Pathway	3.58	0.000263027	0.0889
Renal Cell Carcinoma Signaling	3.57	0.000269153	0.113
Chemokine Signaling	3.57	0.000269153	0.113
Neuregulin Signaling	3.53	0.000295121	0.094
Natural Killer Cell Signaling	3.53	0.000295121	0.0754
PI3K/AKT Signaling	3.53	0.000295121	0.0754
VEGF Signaling	3.51	0.00030903	0.101
PAK Signaling	3.5	0.000316228	0.0932
JAK/Stat Signaling	3.49	0.000323594	0.11
Apelin Endothelial Signaling Pathway	3.46	0.000346737	0.0863
PEDF Signaling	3.41	0.000389045	0.107
LPS-stimulated MAPK Signaling	3.37	0.00042658	0.106
Sertoli Cell-Sertoli Cell Junction Signaling	3.37	0.00042658	0.0728
ErbB4 Signaling	3.36	0.000436516	0.118
PI3K Signaling in B Lymphocytes	3.35	0.000446684	0.0839
HIF1α Signaling	3.32	0.00047863	0.0721
SPINK1 General Cancer Pathway	3.32	0.00047863	0.116
Glioma Signaling	3.32	0.00047863	0.0887
Stearate Biosynthesis I (Animals)	3.32	0.00047863	0.132
Thrombin Signaling	3.28	0.000524807	0.0714
GM-CSF Signaling	3.28	0.000524807	0.114
α-Adrenergic Signaling	3.28	0.000524807	0.0943
FXR/RXR Activation	3.26	0.000549541	0.0873
Regulation of Cellular Mechanics by Calpain Protease	3.22	0.00060256	0.101
IL-6 Signaling	3.2	0.000630957	0.0859
Ceramide Signaling	3.19	0.000645654	0.1
Oxidative Phosphorylation	3.18	0.000660693	0.0917
P2Y Purigenic Receptor Signaling Pathway	3.17	0.000676083	0.0853
Germ Cell-Sertoli Cell Junction Signaling	3.17	0.000676083	0.076
Glioblastoma Multiforme Signaling	3.17	0.000676083	0.076
PPARα/RXRα Activation	3.16	0.000691831	0.0725
Epoxysqualene Biosynthesis	3.15	0.000707946	1
Synaptogenesis Signaling Pathway	3.13	0.00074131	0.0609
fMLP Signaling in Neutrophils	3.12	0.000758578	0.084
IL-4 Signaling	3.12	0.000758578	0.0978
Role of MAPK Signaling in Promoting the Pathogenesis of Influenza	3.09	0.000812831	0.0893
Gα12/13 Signaling	3.06	0.000870964	0.0827
Non-Small Cell Lung Cancer Signaling	3.05	0.000891251	0.0957
GDNF Family Ligand-Receptor Interactions	3.04	0.000912011	0.105
Neurotrophin/TRK Signaling	3.04	0.000912011	0.105
Hepatic Fibrosis Signaling Pathway	3.04	0.000912011	0.0549
CCR3 Signaling in Eosinophils	3.01	0.000977237	0.0815
IL-15 Signaling	3	0.001	0.104
TGF-β Signaling	2.98	0.00104713	0.0938
NF-κB Activation by Viruses	2.96	0.00109648	0.103
Ovarian Cancer Signaling	2.96	0.00109648	0.0759
Epithelial Adherens Junction Signaling	2.96	0.00109648	0.0759
MSP-RON Signaling In Macrophages Pathway	2.94	0.00114815	0.0855
Rac Signaling	2.93	0.0011749	0.0797
FLT3 Signaling in Hematopoietic Progenitor Cells	2.89	0.00128825	0.1
Role of MAPK Signaling in the Pathogenesis of Influenza	2.85	0.00141254	0.0988
Xenobiotic Metabolism General Signaling Pathway	2.8	0.00158489	0.0769
Cardiac Hypertrophy Signaling	2.8	0.00158489	0.062
GNRH Signaling	2.79	0.00162181	0.0691
Endocannabinoid Developing Neuron Pathway	2.78	0.00165959	0.0813
mTOR Signaling	2.77	0.00169824	0.066
IGF-1 Signaling	2.74	0.0018197	0.0865
Apoptosis Signaling	2.74	0.0018197	0.0865
ERK/MAPK Signaling	2.73	0.00186209	0.0654
FcγRIIB Signaling in B Lymphocytes	2.72	0.00190546	0.0941
Regulation Of The Epithelial Mesenchymal Transition By Growth Factors Pathway	2.71	0.00194984	0.0677
Reelin Signaling in Neurons	2.7	0.00199526	0.0794
Prolactin Signaling	2.69	0.00204174	0.093
4-aminobutyrate Degradation I	2.68	0.0020893	0.667
14-3-3-mediated Signaling	2.67	0.00213796	0.0787
Synaptic Long Term Depression	2.67	0.00213796	0.067
BMP signaling pathway	2.66	0.00218776	0.092
Chronic Myeloid Leukemia Signaling	2.65	0.00223872	0.0841
Telomerase Signaling	2.65	0.00223872	0.0841
Role of JAK1 and JAK3 in γc Cytokine Signaling	2.63	0.00234423	0.101
Paxillin Signaling	2.63	0.00234423	0.0833
Actin Cytoskeleton Signaling	2.61	0.00245471	0.0612
p70S6K Signaling	2.55	0.00281838	0.0758
Complement System	2.55	0.00281838	0.135
Acute Myeloid Leukemia Signaling	2.53	0.00295121	0.0879
CDK5 Signaling	2.52	0.00301995	0.0804
Gαi Signaling	2.41	0.00389045	0.0725
MSP-RON Signaling In Cancer Cells Pathway	2.41	0.00389045	0.0725
Fc Epsilon RI Signaling	2.39	0.0040738	0.0769
FAK Signaling	2.39	0.0040738	0.0769
Insulin Receptor Signaling	2.37	0.0042658	0.0714
Neuroprotective Role of THOP1 in Alzheimer's Disease	2.37	0.0042658	0.0763
Angiopoietin Signaling	2.36	0.00436516	0.0909
IL-17 Signaling	2.35	0.00446684	0.0642
Integrin Signaling	2.32	0.0047863	0.061
Renin-Angiotensin Signaling	2.32	0.0047863	0.075
Xenobiotic Metabolism Signaling	2.32	0.0047863	0.0554
HMGB1 Signaling	2.28	0.00524807	0.0659
Production of Nitric Oxide and Reactive Oxygen Species in Macrophages	2.28	0.00524807	0.0628
B Cell Receptor Signaling	2.23	0.00588844	0.0619
Mouse Embryonic Stem Cell Pluripotency	2.18	0.00660693	0.0769
Citrulline-Nitric Oxide Cycle	2.17	0.00676083	0.4
Glutamate Degradation III (via 4-aminobutyrate)	2.17	0.00676083	0.4
Superpathway of Citrulline Metabolism	2.17	0.00676083	0.2
Gap Junction Signaling	2.16	0.00691831	0.0606
VEGF Family Ligand-Receptor Interactions	2.15	0.00707946	0.0833
Systemic Lupus Erythematosus In B Cell Signaling Pathway	2.12	0.00758578	0.0542
Relaxin Signaling	2.1	0.00794328	0.0654
Erythropoietin Signaling Pathway	2.1	0.00794328	0.0621
Glutamate Receptor Signaling	2.09	0.00812831	0.0909
Molecular Mechanisms of Cancer	2.07	0.00851138	0.0472
