# Supplementary material for: RNPS1 stabilizes NAT10 protein to facilitate translation in cancer via tRNA ac4C modification
Source: Int J Oral Sci. 2024 Jan 22;16:6. doi: 10.1038/s41368-023-00276-7 (PMC10800354; doi:10.1038/s41368-023-00276-7)
Supplement: Supplementary file 12 — Table S7. related to Methods [file 41368_2023_276_MOESM12_ESM.xlsx]

## Sheet: Sheet1
Table S7. related to Methods
REAGENT or RESOURCE	SOURCE	IDENTIFIER
Antibodies
HRP-conjugated Affinipure Goat Anti-Mouse IgG(H+L)	Proteintech	Cat#SA00001-1; RRID: AB_2722565
HRP-conjugated Affinipure Goat Anti-Rabbit IgG(H+L)	Proteintech	Cat#SA00001-2; RRID: AB_2722564
Anti-HA tag	Proteintech	Cat#66006-2-Ig; RRID: AB_2881490
Anti-HA tag	Abcam	Cat#ab9110; RRID: AB_307019
Anti-Flag tag	Proteintech	Cat#80010-1-RR; RRID: AB_2882940
Anti-Myc tag	Proteintech	Cat#60003-2-Ig; RRID: AB_2734122
Mouse anti-NAT10	Santa Cruz	Cat#sc-271770; RRID: AB_10708851
Rabbit anti-NAT10	Proteintech	Cat#13365-1-AP; RRID: AB_2148944
Anti-ac4C	Abcam	Cat#ab252215; RRID: AB_2827750
Anti-RNPS1	Proteintech	Cat#10555-1-AP; RRID: AB_2181682
Anti-Ki67	Novus	Cat#NB500-170; RRID: AB_10001977
Anti-pan-Cytokeratin	Santa Cruz	Cat#sc-8018; RRID: AB_627396
Anti-GAPDH	Cell Signaling Technology	Cat#2118S; RRID: AB_561053
Anti-Puromycin	Merck millipore	Cat#MABE342; RRID: AB_2737590
Anti-ZSWIM6	Mybiosource	Cat#MBS9205146; RRID: N/A
Anti-Ubiquitin	Proteintech	Cat#10201-2-AP; RRID: AB_671515
Bacterial and virus strains
DH5a competent cells	Thermo Fisher Scientific	Cat#18258012
Biological samples
Human HNSCC tissue	the Hospital of Stomatology, Sun Yat-sen University	N/A
Chemicals, peptides, and recombinant proteins
Sodium Citrate Antigen Retrieval Solution, 100×	Bioss	Cat#C02-02002
AG RNAex Pro Reagent	Accurate Biotechnology	Cat#AG21102
PerfectStart® Green qPCR SuperMix	TransGen Biotech	Cat#AQ601
Radioimmunoprecipitation assay	Beyotime Biotechnology	Cat#P0013B
cOmplete TM, EDTA-free Protease Inhibitor Cocktail	Roche	Cat#4693132001
DMEM/F12	GIBCO	Cat#C11330500BT
DMEM	GIBCO	Cat#C11995500BT-1
Fetal Bovine Serum	GIBCO	Cat#A3160801
Penicillin/streptomycin	GIBCO	Cat#15140-122
TRYPSIN 0.25% EDTA	GIBCO	Cat#25200072
Lipofectamine® 2000 Transfection Reagent	Invitrogen	Cat#11668019
Polybrene (hexadimethrine bromide)	YEASEN	Cat#40804ES76
Puromycin Dihydrochloride	Beyotime	Cat#ST551
Cell Counting Kit-8	Dojindo	Cat#CK04
Cell Culture Insert	Merck millipore	Cat#MCHT06H48
Sodium cyanoborohydride solution (NaCNBH3)	Sigma-Aldrich	Cat#156159
Cycloheximide	Sigma-Aldrich	Cat#C7698
3-(N-morpholine) propyl sulfonic acid (MOPS)	Sigma-Aldrich	Cat#69947
Murine Rnase inhibitor	Vazyme	Cat#R301-03
Benzyl sulfonyl fluoride (PMSF)	Beyotime	Cat#ST506
Benzamidine	Sigma-Aldrich	Cat#12072
Tris-HCl	Invitrogen	Cat#15567027
Triton™ X-100	Sigma-Aldrich	Cat#X-100
HEPES-KOH	BestBio	Cat#BB-1932-100mL
MgCl2	Sigma-Aldrich	Cat#M8266-1KG
KCl	Sigma-Aldrich	Cat#746436-500G
MG-132	Selleck	Cat#S2619
Chloroquine	TargetMol	Cat#T8689
Dithiothreitol (DTT)	BBI Life Sciences	Cat#A620058-0025
Dithiothreitol (DTT)	Amresco	Cat#0281-BEJ-100G
Acetonitrile	Thermo Fisher Scientific	Cat#A998-4L
Ammonium bicarbonate	Thermo Fisher Scientific	Cat#1066-33-7
Heparin	Solarbio	Cat#YZ-140818
Iodoacetamide	Sigma-Aldrich	Cat#I6125-10G
10×TBE Buffer	Solarbio	Cat#T1051
DAPI	Solarbio	Cat#C0065
B-27 Supplement (50X), serum free	GIBCO	Cat#12587010
N-2 Supplement (100X)	Thermo Fisher Scientific	Cat#17502-048
EGF Recombinant Human Protein	ThermoFisher	Cat#PHG0311
Recombinant Human bFGF	Beyotime	Cat#P5453
Critical commercial assays
SABC-POD (rabbit IgG) Kit	BOSTER	Cat#SA1022
Diaminobenzidine (DAB) Kit	BOSTER	Cat#AR1022
Modified Bradford Protein Assay Kit	Sangon Biotech	Cat#C503041
Pierce™ BCA Protein Assay Kit	ThermoFisher	Cat#23227
Annexin V-FITC/PI Apoptosis Assay Kit	DOJINDO	Cat#AD10
iTRAQ Reagents-8plex Kit	AB SCIEX	Cat#4390812
MirVana miRNA Isolation Kit	Invitrogen	Cat#AM1561
Oligo Clean & Concentrator Kit	ZYMO RESEARCH	Cat#D4061
QIAquick PCR Purification Kit	QIAGEN	Cat#28104
Multiplex Small RNA Library Prep set for Illumina Kit	New England Biolabs	Cat#E7580S
RNA Clean & Concentrator™-5	Omega	Cat#R1016
the RNA Clean and Concentrator-25 Kit	Zymo Research	Cat#R1017
Deposited data
Raw and analyzed data	This paper	GSA: HRA002348
Experimental models: Cell lines
Human: SCC-4 cells	ATCC	CRL-1624
Human: SCC-9 cells	ATCC	CRL-1629
Human: SCC-15 cells	ATCC	CRL-1623
Human: 293T cells	ATCC	CRL-3216
Oligonucleotides
shNAT10-1		5’-AATTCAGGATTTAGAGACTGG-3’
shNAT10-2		5’-AACAGGAACAAATCCAGCTCG-3’
shRNPS1-1/siRNPS1-1		5’-TCTGGATTCTCAAACTCTACG-3’
shRNPS1-2/siRNPS1-2		5’- TATCGGGAGGAGTTGGAGCTG-3’
siZSWIM6-1		5’-AGGUUCAAGAACAGGUUAAAC-3’
siZSWIM6-2		5’-UACGACUGGCAUGAGCUAUAC-3’
h-RNPS1-Forward Primer		5’-AGAGCTTGCTAGGAGTCAAAGA-3’
h-RNPS1-Reverse Primer		5’-TTGAGCGATCCTTGGACTTCT-3’
h-beta-actin-Forward Primer		5’-TTCTACAATGAGCTGCGTGTG-3’
h-beta-actin-Reverse Primer		5’-GGGGTGTTGAAGGTCTCAAA-3’
Recombinant DNA
pICE-FLAG-NAT10-siR-WT	Addgene	Cat#59365
pcDNA3.1-HA-RNPS1-NT	This paper	N/A
pcDNA3.1-HA-RNPS1-NT+S	This paper	N/A
pcDNA3.1-HA-RNPS1-ΔRS/P	This paper	N/A
pcDNA3.1-HA-RNPS1-ΔS	This paper	N/A
pcDNA3.1-HA-RNPS1-WT	This paper	N/A
pcDNA3.1-HA-ZSWIM6	This paper	N/A
pcDNA3.1-RNPS1-WT	This paper	N/A
pCDH-MYC-Ubiquitin	This paper	N/A
Software and algorithms
ImageJ	NIH	https://imagej.net/ImageJ
GraphPad Prism Version 8.0.2	GraphPad Software	https://www.graphpad.com
Primer Premier Version 5.00	PREMIER Biosoft	http://premierbiosoft.com
